# Supplementary material for: Sequencing Reveals miRNAs Enriched in the Developing Mouse Enteric Nervous System
Source: Noncoding RNA. 2023 Dec 22;10(1):1. doi: 10.3390/ncrna10010001 (PMC10801555; doi:10.3390/ncrna10010001)
Supplement: Supplementary file 1 [file ncrna-10-00001-s001.zip]

Archive with 11 entries (11 files):
- revisedSupplement/supplementalFigure1.svg
- revisedSupplement/supplementalFigure2.svg
- revisedSupplement/supplementalFigure3.svg
- revisedSupplement/supplementaryFile1.csv
- revisedSupplement/supplementaryFile2.csv
- revisedSupplement/supplementaryFile3.txt
- revisedSupplement/supplementaryFile4.txt
- revisedSupplement/supplementaryFile5.txt
- revisedSupplement/supplementaryFile6.txt
- revisedSupplement/supplementaryFile7.txt
- revisedSupplement/tableS1.docx
