# Supplementary material for: Sequencing Reveals miRNAs Enriched in the Developing Mouse Enteric Nervous System
Source: Noncoding RNA. 2023 Dec 22;10(1):1. doi: 10.3390/ncrna10010001 (PMC10801555; doi:10.3390/ncrna10010001)
Supplement: Supplementary file 1 [file ncrna-10-00001-s001.zip › revisedSupplement/supplementaryFile1.csv]

miRNA	logFC	AveExpr	t	DEG_pvalue	DEG_qvalue	B
Mir9	6.78459062464643	8.60151460183528	26.7525785743427	1.1535271110079e-38	1.13092458955929e-34	76.5972041855413
Mir199a	-4.01097339786567	12.9249106829993	-19.9212295585998	1.08893728700578e-30	6.29543705247093e-27	59.5569492904239
Mir199b	-3.99397035757321	12.6254139434958	-19.5209602268428	3.67037504750175e-30	1.67969447781103e-26	58.3450013470398
Mir143	-2.87398633356291	14.3313182123506	-18.8318266873818	3.09957990082929e-29	1.22095551873566e-25	56.224497476035
Mir6540	4.88775976554964	5.38019564160657	15.9044387641804	4.93679698761201e-25	1.49588746260788e-21	46.2477886466905
Mir142	-5.54501329282671	7.11780763761694	-15.5481732413907	1.72094757687209e-24	4.53133388249107e-21	45.1898283767653
Mir142b	-5.54359089533498	7.11938083094746	-15.5474208398994	1.72552126722769e-24	4.53133388249107e-21	45.1873796761362
Mir411	-2.85125419417692	12.1740560407681	-15.3433584511154	3.55376872414045e-24	8.42823398351626e-21	44.659846622474
Mir27b	2.12211974457009	14.1171489227002	15.1569090399654	6.9084078826165e-24	1.36064547452073e-20	43.9249965252558
Mir137	6.60206181099977	2.31055742252275	14.4311186783376	9.58205155413226e-23	1.57269413653677e-19	40.2255205739828
Mir124a	5.8990396696253	2.85800057652131	14.4704795567952	3.72932841453333e-22	5.69650304009406e-19	40.7483248419165
Mir144	-5.8086466819579	4.47460075241635	-13.5373011305817	2.67977493472342e-21	3.90959312791446e-18	37.8617311667797
Mir214	-3.55953351774722	10.1809545480537	-13.3224791072755	6.05860633513337e-21	8.52337721954424e-18	37.2964172674883
Mir3078	6.58969078742982	1.89328129583301	13.2424717497277	8.22176307876758e-21	1.11677058426115e-17	35.9216944147221
Mir133a	-3.98943670618447	7.02394880331845	-13.0520087015927	1.73063786930411e-20	2.2296162383021e-17	36.2221536421352
Mir196b	-4.13382123495058	7.58394213567024	-12.969737266215	2.34197497971616e-20	2.71331577723528e-17	35.9303738569916
Mir488	3.75201572840299	6.50444946871207	12.9730885433661	2.31191301206626e-20	2.71331577723528e-17	35.9053740046449
Mir708	-3.87947532906799	7.27351518689609	-12.9705099426181	2.33500905899584e-20	2.71331577723528e-17	35.9243119703671
Mir196a	-4.29458130797555	6.34503020329547	-12.8498839057984	4.07540993319965e-20	4.41235790321441e-17	35.4330497273341
Mir431	-2.71891793839257	10.227344904945	-12.6161278561899	9.22585637947523e-20	9.31835150368996e-17	34.5967656205507
Mir7b	4.70140748434722	2.95495517709491	12.6078378498253	9.52897732365104e-20	9.38389864389845e-17	34.2471201672428
Mir223	-4.93171112227151	3.78247754540641	-12.5261889746158	1.31074708447744e-19	1.22932472392025e-16	34.0560498612616
Mir10a	1.33077876756384	17.0842172660665	12.481704881395	1.55995051441806e-19	1.42902350496377e-16	33.6360787306643
Mir380	-3.1331125762029	8.4831334801919	-12.2328518863355	4.14869066910592e-19	3.37465501118234e-16	33.1209728805867
Mir3107	-3.45620956101552	11.4654722934221	-12.17416095461	5.2308267519434e-19	3.96428555310521e-16	32.8420889319284
Mir486	-3.45615768646176	11.465514019803	-12.1740439028401	5.23324741086723e-19	3.96428555310521e-16	32.8416268819815
Mir20b	4.14928598979544	3.45616494468019	11.8555762686547	1.85378410439518e-18	1.30397160100412e-15	31.4836204307873
Mir483	-3.69808616982806	7.19529899859501	-11.8136904082258	2.19122449497107e-18	1.51428989616501e-15	31.469532523411
Mir300	-2.48166268017805	10.0454731908578	-11.7863190843572	2.44452681201955e-18	1.66021302848728e-15	31.3509269027702
Mir434	-1.99291204560617	12.2366083350737	-11.6807083867493	3.731229721164e-18	2.49113338892154e-15	30.8436807466801
Mir106a	4.18357251844668	3.34245891687577	11.6486323830779	4.24367187199708e-18	2.78604131183062e-15	30.6737593405431
Mir23b	2.51645579217434	9.67067386807541	11.5631945976648	5.98214855712109e-18	3.80069054537995e-15	30.4726121167268
Mir136	-2.56983320253505	9.85968384968224	-11.4518822831366	9.36840644607022e-18	5.59137724722958e-15	30.0237244542081
Mir3071	-2.56998896420631	9.85982375211552	-11.4529591958164	9.32777666932433e-18	5.59137724722958e-15	30.0280292711573
Mir100	-2.71891544574622	8.67791266747985	-11.010743808724	5.61672289443765e-17	3.03079906212046e-14	28.2752386522131
Mir193a	-5.45632734514873	1.96933339779816	-10.868375802367	1.00555968451634e-16	5.28133353770444e-14	27.349379515466
Mir127	-1.42603369978045	15.2786058071041	-10.6709680976627	2.26244987100347e-16	1.12810332745187e-13	26.4989283307648
Mir363	3.21700084724069	5.42115574258792	10.5598763991424	3.5767596793491e-16	1.7394091423363e-13	26.4524472532691
Mir376b	-3.03442141519814	6.61163197508442	-10.4338952138924	6.02104573739559e-16	2.82351205525892e-13	25.9522219325006
Mir6236	3.34251615179263	5.64771830635625	10.3144286317179	9.87962855925366e-16	4.39194419171265e-13	25.4614465202687
Mir138	2.76213840355432	7.28710424044159	10.2080383467035	1.59486537581147e-15	6.64854420049373e-13	25.0286105798418
Mir299a	-3.06985021916004	5.70014470408404	-10.0539876999395	2.92059437614879e-15	1.13906072347403e-12	24.4009720317058
Mir665	-3.28088315784542	4.85579079866882	-10.0448891292868	3.03361829241843e-15	1.17154174663387e-12	24.3570535464924
Mir376a	-2.99120627615711	6.01313344961043	-10.0307791900536	3.2176491414227e-15	1.23054774106584e-12	24.3072226840902
Mir18b	3.6533539175069	2.82646179084988	9.95426127316293	4.42962487986962e-15	1.6461071098391e-12	23.9328527628901
Mir129	3.41585977756297	3.62203568940101	9.96698255934213	5.09473611384425e-15	1.84753900715385e-12	24.0148220882045
Mir379	-2.79869532183847	7.41672688504418	-9.90784637421862	5.37868573713843e-15	1.9437780722167e-12	23.7943764288129
Mir369	-2.54745754821851	7.90509742763621	-9.89020356310427	5.79084587326244e-15	2.07370190721528e-12	23.7128016641328
Mir504	3.00092421222503	5.32494492333649	9.80701551133829	8.20492281310967e-15	2.86017800470091e-12	23.3884342497309
Mir451a	-4.4862169966528	5.88913227861628	-9.73607800123027	1.10483380581714e-14	3.75176796939162e-12	23.0982767325984
Mir451b	-4.48592348429447	5.8893502693204	-9.73344335152438	1.11711883814255e-14	3.76106223532249e-12	23.0874417669499
Mir92	1.26373568903764	15.5471370674103	10.5298734318197	1.55264776940554e-14	4.97333581081986e-12	25.8408684644454
Mir341	-2.2385543072386	9.18328408555964	-9.58399962095941	2.09338422560822e-14	6.81491719263913e-12	22.4052691399093
Mir381	-1.95836290646117	10.2082067105233	-9.51933184155583	2.74837813681677e-14	8.87388222847126e-12	22.0905196181793
Mir26a	-1.21985233301413	14.4891231628667	-9.20116547506735	1.05334785385404e-13	3.14281705052721e-11	20.4349947744426
Mir129b	3.23134861377377	3.27648477395209	9.19426610440757	1.08403538266225e-13	3.21521949257986e-11	20.8524517386812
Mir376c	-2.98641280569064	4.87721234436809	-9.1645043338408	1.22951805859068e-13	3.58755154414412e-11	20.7409590227223
Mir370	-2.28941997231403	7.97803171677332	-9.12938385651949	1.42658795151055e-13	4.10180481736878e-11	20.5501539060225
Mir3964	-3.85188415251611	-1.87698534087901	-8.90491069824931	3.69436789770211e-13	9.8327598552962e-11	19.5884644237413
Mir3104	3.90310638303235	-1.71916287867603	8.85335923527905	4.59802322475401e-13	1.20747155230857e-10	19.3753926214127
Mir133b	-4.88091853928586	1.19385459136413	-8.63504363832432	1.16265148111867e-12	2.93576951876573e-10	18.3910056865481
Mir541	-1.36639719552089	12.8740082043011	-8.51046401889628	1.97515031138621e-12	4.68693650095266e-10	17.6616681139375
Mir1a	-4.30338623602512	1.23269807457865	-8.79100203230338	2.55186494338915e-12	5.49590672643537e-10	19.0318496542281
Mir592	-3.83617592935656	2.02815358731356	-8.44124857569761	2.65172481052714e-12	6.14435835361616e-10	17.7185686532464
Mir145a	-2.15610579580285	9.40117207726346	-8.39987454157754	3.16238155166731e-12	7.0778052103254e-10	17.4307176586134
Mir760	2.69293791053936	4.31817734367993	8.31927403668054	4.456994593882e-12	9.69974994738154e-10	17.2369645464453
Mir1b	-3.69544918221644	1.512215589443	-8.23690863196698	6.32933087399735e-12	1.31917184328054e-09	16.8574779757454
Mir3544	-2.30415638005307	7.27775947413385	-8.23690410528482	6.32945287959236e-12	1.31917184328054e-09	16.8366552613087
Mir337	-2.29727565929641	7.29633592007082	-8.2295447135932	6.53095056603926e-12	1.34691452223483e-09	16.8051825141408
Mir1197	-2.70433614178112	4.39722522938348	-8.20947756302934	7.11358141792666e-12	1.45187091001839e-09	16.7800820630494
Mir670	3.72804379661134	1.42196993548114	7.86551743825569	3.07665459929145e-11	5.15712771577402e-09	15.3347607034945
Mir494	-2.49355756896137	4.74107251450582	-7.7990893779172	4.08154531505045e-11	6.56229189816948e-09	15.0703877836343
Mir378c	-1.60900920440903	10.2545614266861	-7.77756267789537	4.47293043046431e-11	7.10622515783431e-09	14.7593529913131
Mir6944	1.82448280713971	9.22065476419238	7.77344180912774	4.55202126040748e-11	7.20115138428559e-09	14.8041176239603
Mir3085	2.72383945413312	3.34630771166146	7.73793692608961	5.29396822092032e-11	8.24247834744159e-09	14.834597466691
Mir378a	-1.61165766037289	10.1729406119566	-7.72784539737541	5.52608374231011e-11	8.55978651480833e-09	14.5553994658128
Mir487b	-2.33279880303371	5.62611647530278	-7.69506729733195	6.35243238035098e-11	9.66133837430137e-09	14.6209731615289
Mir490	-2.10734643819495	6.90653368594585	-7.6716259573933	7.01800987695629e-11	1.04319406438938e-08	14.4846765040424
Mir409	-1.44634749539977	11.0553981076899	-7.65082245869925	7.66675680621873e-11	1.11439563599174e-08	14.1713705044631
Mir365	-2.63495535139098	4.36839560633048	-7.72891886132244	8.2715150178694e-11	1.16369968926304e-08	14.7855688653549
Mir673	-1.80998311410009	8.5420067758464	-7.59432670490717	9.7466210647971e-11	1.37609014467177e-08	14.0886705385124
Mir410	-1.91104366875356	7.95084842488163	-7.53123858580622	1.27407933144687e-10	1.74261315781333e-08	13.854163751948
Mir675	-2.8341978720612	3.34571499809537	-7.51132428883306	1.38645478328897e-10	1.88323587477709e-08	13.8985894252358
Mir134	-1.865723114169	8.76948196476041	-7.50994437274036	1.39459823142508e-10	1.88778759223592e-08	13.723827574293
Mir501	2.18934891729957	5.95033634466242	7.46697900519221	1.67348520600823e-10	2.22703566722534e-08	13.6642518896844
Mir6240	2.93524707331174	4.94443766475021	7.43925221929313	1.88232206806575e-10	2.47981767836715e-08	13.5735336547482
Mir1193	-2.38417278870795	4.52730779919224	-7.32998736160528	2.99079223983624e-10	3.67010271399966e-08	13.1305084840676
Mir34a	2.42384433834527	4.00356016614332	7.3087117302939	3.27271334395332e-10	3.96662927174355e-08	13.0522507752251
Mir377	-2.21260624846592	5.88542408490365	-7.29634239690013	3.44863542155114e-10	4.14162188690003e-08	12.9584646486747
Mir653	-2.89296054919306	2.33014238756348	-7.27476868414789	3.77831127021993e-10	4.51004421955252e-08	12.9384318883875
Mir7025	-3.81401865999842	-1.03503941413505	-7.25929356133408	4.03396076156245e-10	4.78619723972008e-08	12.8009221178064
Mir1247	-2.53009897356302	4.16769720665004	-7.10682562982541	7.68236478687604e-10	8.62153935384143e-08	12.2181045829015
Mir511	-3.60926892147711	0.663771972097199	-7.06935797188769	8.99766107071193e-10	9.9001918222462e-08	12.0790435492971
Mir532	1.56794198505533	9.34141980832737	7.03865850404694	1.02406976273061e-09	1.11127085464797e-07	11.7252419218942
Mir384	2.12995452783746	5.32512800988477	6.95902391181393	1.43202555704091e-09	1.50423783246396e-07	11.5835966116682
Mir6917	3.24342395815117	-2.28502729053595	6.94836288108877	1.49770839856631e-09	1.56904871084908e-07	11.6135146755052
Mir574	-2.2779491336652	5.12339927063651	-6.93400185187931	1.59094845763218e-09	1.64485697361127e-07	11.4864843144331
Mir329	-2.07365040846048	6.1909369691499	-6.91706074173663	1.70838804387436e-09	1.73441014010967e-07	11.3825010339497
Mir3074	1.63639482083061	9.17495282826803	6.98439848424547	1.78782939398001e-09	1.74364410740482e-07	11.5125931580831
Mir24	1.63416620886285	9.17566030079846	6.97603203594459	1.91110904964885e-09	1.84187936257359e-07	11.4781037749685
Mir150	-2.99749431443451	1.94439071590255	-6.8852087163337	1.95302948821514e-09	1.94764011570336e-07	11.3567838100856
Mir668	-2.06079653471214	5.59167194409349	-6.82173892982093	2.54916081767583e-09	2.43723285847254e-07	11.0124682609425
Mir6539	2.28322253148707	4.11859941986828	6.81446594809892	2.62810458150271e-09	2.5066263334134e-07	11.0219381671175
Mir450	-1.88938447842363	6.97805640709835	-6.80509432005151	2.89508723423434e-09	2.72913419668888e-07	10.8894445261733
Mir5128	2.62433950557297	2.15948536454247	6.76855042561728	3.18571980359814e-09	2.98072894972766e-07	10.8789714630211
Mir666	-1.75039333649791	7.54655180361393	-6.76496404158858	3.23392980196408e-09	3.01866655993287e-07	10.6961627987374
Mir216a	3.40224676014715	-1.59479970688209	6.7543165440828	3.38137224744691e-09	3.13401492233368e-07	10.8189651992582
Mir344d	3.11024582930402	0.912142042897767	6.66532346628934	4.93633105166829e-09	4.37081788250673e-07	10.476473454843
Mir204	1.92625770225078	6.00070343750821	6.60604957576787	6.28253455562484e-09	5.34503928035892e-07	10.1169817048089
Mir455	-1.72249931760612	7.56170471608888	-6.56125423053783	7.57171292598903e-09	6.34590093335391e-07	9.86135305732986
Mir325	2.02349636536302	4.7266266210911	6.40952038517206	1.42204357060798e-08	1.09834741744743e-06	9.36379351728546
Mir539	-2.16682444447071	3.76008193208637	-6.40644817177738	1.44025943825631e-08	1.11023991257053e-06	9.37728303466641
Mir224	-2.02697947535893	4.8251903422244	-6.38460201047635	1.5766360084906e-08	1.1926056272751e-06	9.26058281662076
Mir3061	2.23481929906161	3.3898954501999	6.37700704624919	1.6269869389254e-08	1.22306569677882e-06	9.26894218200399
Mir495	-2.32653704968946	2.99548531546099	-6.29200419451753	2.3116877279767e-08	1.64259322559071e-06	8.93909778705467
Mir154	-2.14165432423084	4.78050006781097	-6.25513794764798	2.69115574335168e-08	1.87956233841074e-06	8.74175755974183
Mir429	-2.31179668844479	5.92208181447147	-6.23946431471024	2.87061116681082e-08	1.9907789519691e-06	8.63799861521469
Mir149	1.34804219146738	9.62419086706803	6.19432120289161	3.45641172861589e-08	2.31944658265602e-06	8.24470285842629
Mir489	-2.98202568258558	-2.22589619776472	-6.1182387388634	4.722988781536e-08	3.01528770005647e-06	8.31870147044307
Mir152	-1.64636627128068	7.20118221290456	-6.09654596368701	5.16175743200725e-08	3.24452051135993e-06	8.00276132159325
Mir193b	-1.99016771831368	4.9848517736254	-6.05141971123441	6.20781024457364e-08	3.80890737295951e-06	7.92293414248016
Mir297c	-2.3584537564666	2.36954026457029	-6.02341259020843	6.9597936002496e-08	4.21126312914642e-06	7.89240269667078
Mir667	-1.54999569329854	7.63621933661433	-6.01421856064648	7.2257695950443e-08	4.35214510884388e-06	7.64935901120275
Mir17	1.17887921650481	10.6415916207309	5.97686018861244	8.4138721622766e-08	5.00650813208818e-06	7.29586245861578
Mir5099	1.23855490239126	10.6694249195128	5.97334536716602	8.53512854528674e-08	5.05574809815624e-06	7.27982916119336
Mir540	-1.36335160728005	8.75091087089274	-5.86762556810455	1.31109126924515e-07	7.3870891772904e-06	6.997201626771
Mir382	-1.63878894804434	6.91194191733224	-5.83865231304323	1.47419134340396e-07	8.06827239697396e-06	6.99482080055744
Mir449a	-3.14498039193247	-0.124901885211415	-5.7744185136547	1.91062490176724e-07	1.01704629061505e-05	6.99425823765969
Mir5119	3.38220392065417	-0.63358804752028	5.77227405602753	1.9272088586114e-07	1.02310895080272e-05	6.9822682170242
Mir485	-1.51951099910191	7.32028603882761	-5.7635693060576	1.99599716605365e-07	1.05394536686353e-05	6.67612578390195
Mir467e	-1.9721703263077	4.09145865140508	-5.7487775693372	2.11848543810925e-07	1.11265679856749e-05	6.76153262877988
Mir297b	-2.1803672453029	2.60375903176965	-5.7248188544599	2.33279730513408e-07	1.20995794339761e-05	6.71661791099192
Mir132	-1.7671458664307	5.13750389430658	-5.69600528170506	2.61900499171028e-07	1.34089548026323e-05	6.52026061533195
Mir598	1.76025420866523	5.06248892829358	5.64302666181042	3.23843511607544e-07	1.59656067155604e-05	6.31729823285772
Mir350	1.62986778274154	6.03300341070741	5.61361471861547	3.64250624658982e-07	1.76435851761138e-05	6.16075342233912
Mir497	-1.86130952187068	4.01689635077475	-5.53400217916647	5.00240973333538e-07	2.32919529321293e-05	5.93306882802299
Mir302d	-2.70919757158589	0.576149834457942	-5.53254257940238	5.03151871298223e-07	2.33998292353109e-05	6.07024151889226
Mir497b	-1.85688570674249	4.01900832297506	-5.51692614312208	5.35358766163309e-07	2.46659050334811e-05	5.8674543396496
Mir135b	-2.014213316663	2.59469105747301	-5.51092796594243	5.48261478750062e-07	2.51415225953943e-05	5.89248491067322
Mir184	-2.37254980785306	1.4350360589787	-5.47740850901584	6.26202693867652e-07	2.82875576997026e-05	5.82001748199784
Mir496a	-1.75794804945978	4.98537584847671	-5.45123276921086	6.94559969939943e-07	3.06376391667461e-05	5.58163716987875
Mir499	-3.0987908772988	-1.15234841574966	-5.41847312706495	7.90524361349076e-07	3.43703588497808e-05	5.65966730323671
Mir543	-1.5324701836732	6.57186121844933	-5.41095507183098	8.14323584526106e-07	3.53271148877399e-05	5.3514170194417
Mir200b	-1.82698279588705	7.35985628002549	-5.40248368226001	8.41985513804965e-07	3.61292498630625e-05	5.27379944944752
Mir7003	2.57688036671319	0.712987580826327	5.39922910356575	8.52856696230215e-07	3.6555906551909e-05	5.56382403750916
Mir139	1.86053987716308	3.42395196299655	5.35309622442187	1.02263332088863e-06	4.26721918889024e-05	5.2629560090783
Mir141	-2.09832577225036	4.55417627780315	-5.35008636303776	1.03479771390898e-06	4.30884955059077e-05	5.21208817581989
Mir433	-1.29058936419111	8.52469335781563	-5.33432720914939	1.10084715448557e-06	4.53118811518718e-05	4.93609304214788
Mir6996	2.85165697012168	-0.479152333117158	5.24215410295848	1.57872287178937e-06	6.18165732034344e-05	5.01252344460882
Mir1251	-2.82777119308022	-1.95274196848709	-5.24102034381723	1.58571632356601e-06	6.19672139896714e-05	5.00285439664267
Mir7224	1.6264222065686	5.00056717764912	5.18215459099845	1.99376779721102e-06	7.4654474619714e-05	4.56216501483777
Mir195a	-1.79964734363248	3.73248109624242	-5.17338125835722	2.06281087950939e-06	7.70200790092459e-05	4.57627783573639
Mir679	-1.438176000846	6.74830701729202	-5.1623526330848	2.15293580862638e-06	8.00030892713967e-05	4.39872215281161
Mir7007	-2.61339375803053	-2.60021074473637	-5.14748384804924	2.28057807146325e-06	8.41144670533792e-05	4.65043474866484
Mir6901	-2.96786936363323	-0.89906756644385	-5.14717177408693	2.28333506624048e-06	8.41373728664908e-05	4.66917790241152
Mir20a	1.11199866358637	9.62529904996831	5.09613196014273	2.78109694871753e-06	9.95910817335749e-05	3.95527937334342
Mir295	-2.5199316772761	0.24523012970851	-5.06588518077953	3.12471873304292e-06	0.000110291931553131	4.35271280699322
Mir181b	0.992466118054896	11.8701246502153	5.51032348307894	3.66102161118579e-06	0.000113223523778401	5.41451824706092
Mir200a	-1.93924669391673	4.79926325579699	-5.01145640495251	3.85078385305232e-06	0.000132015863146722	3.93564310650116
Mir5100	1.66371506130912	3.89814052117782	5.00743705181552	3.91051511808213e-06	0.000133681929370844	3.95527145566685
Mir302a	-2.42945089966536	0.228532997650402	-4.99703998140347	4.06926294217244e-06	0.000138183048754409	4.10334315847468
Mir7687	2.34081382477714	0.536353655407034	4.92046897947288	5.44917652050975e-06	0.000175080352625938	3.81193194282678
Mir5709	2.86122150255504	-1.13369605257715	4.87862612631779	6.38677645808197e-06	0.000200303751162665	3.71116451521401
Mir181c	-0.845375819514706	11.9309932490362	-4.85044271762624	7.10529542509088e-06	0.000219345369976297	2.84824265609496
Mir1968	1.98290949308077	1.37302673633518	4.84399217731804	7.28053077330322e-06	0.00022401232700536	3.47733787054668
Mir466d	-1.79217179681772	2.72998336685305	-4.8171617436297	8.05578723670554e-06	0.000244096550031591	3.30633833891195
Mir3095	-2.77784001492995	-0.982721351975607	-4.79499083454932	8.75671228257453e-06	0.000259350115430747	3.41860811195597
Mir218	1.03055037068082	9.781318625277	4.73537434842018	1.24706318331442e-05	0.000341248681579664	2.61747156123876
Mir323	-1.19034191971551	7.86434720652981	-4.69473142109379	1.27428686179212e-05	0.00035398754423733	2.60773755448654
Mir879	1.57959329064223	4.83436129068748	4.68087709683814	1.34171374445685e-05	0.000369074344328909	2.73517122663716
Mir93	0.867988093845795	11.1759896496501	4.66372606781494	1.43001130539555e-05	0.000390094011986399	2.23849240188126
Mir212	-1.50993028642372	4.370148425242	-4.64284070499232	1.5451953221649e-05	0.000416040935990413	2.6195671214074
Mir182	-1.23568994985715	10.0277463466315	-4.57763485732684	1.96596264387569e-05	0.00050533136382519	2.0283924705818
Mir1224	1.74072648762539	2.27835443350212	4.57137047247499	2.01181200696609e-05	0.000515261942564378	2.45311757615365
Mir669a	-2.60306932257409	-1.62210089807692	-4.54771870559863	2.19447873906926e-05	0.000554119948786393	2.56652926842644
Mir28a	-1.04537571488253	8.96961103730263	-4.54527050686127	2.21428249164904e-05	0.000558404619901071	1.99532789764835
Mir1983	1.13987455966283	7.83602376975405	4.53428706854112	2.30528686182909e-05	0.000575824697364044	2.03871568633483
Mir758	-1.05889841271858	8.73949194068967	-4.53308763103191	2.31544230278047e-05	0.000576898088227864	1.96939849181868
Mir302b	-2.61650341760424	-1.57244993409825	-4.52247252658428	2.40723374385176e-05	0.00059562548268079	2.48153930344306
Mir7010	-2.3556896687953	-2.48687026489028	-4.51493998258078	2.47450379949446e-05	0.000608067243704842	2.42951481820972
Mir344f	2.09286121519115	0.762840919841322	4.48946752497144	2.71578835260879e-05	0.000655500116406941	2.27574548712118
Mir6916	2.40895473801213	-2.31877464295728	4.45881073580956	3.03656849271743e-05	0.000716248320339116	2.23846287296481
Mir493	-1.4444538838034	4.51359618388875	-4.45647955011362	3.06241186667828e-05	0.000721480058853613	1.959686711588
Mir874	-1.47363541134474	3.79628549074571	-4.43028346714863	3.36789591834666e-05	0.000779010851682697	1.89743356529305
Mir542	-1.13331935942473	7.61103364391721	-4.42011874285128	3.49422177239253e-05	0.000800703256755753	1.65437746906202
Mir1249	1.30924641479147	6.16567025690029	4.4138564343147	3.57432358670948e-05	0.000816209741472887	1.72726666674307
Mir452	-1.73020561189977	1.76556845209411	-4.4011732705169	3.74204573908442e-05	0.000845200250620839	1.89116591171598
Mir293	-2.51630647945049	-1.82009885078362	-4.38447045613142	3.97459934191518e-05	0.000888051291420198	2.01496918122772
Mir205	-1.54401451358311	6.64786703838305	-4.37594730445562	4.0986039457991e-05	0.000908681966235151	1.56670295726217
Mir6516	2.1983300833352	0.123858025431524	4.36264644150359	4.29964276554309e-05	0.000944393452848734	1.89411392896058
Mir26b	-0.81159828815901	11.1731396273465	-4.30520723716087	5.28300423538822e-05	0.00112124364135871	0.976616198510487
Mir216b	2.51115590525006	-0.839013251938342	4.25757198391323	6.26054969827266e-05	0.00127909394794947	1.59531930220668
Mir6991	2.15540872283804	-0.0686973856884524	4.24523625902677	6.54091858184252e-05	0.00133154172536103	1.51548920331724
Mir615	-1.02025673411506	8.35606762188989	-4.21116507060899	7.37978238776591e-05	0.00146446855433998	0.884217860904391
Mir125a	-0.665259619195481	12.8119872517353	-4.2068122536532	7.49416268264822e-05	0.00147823015639557	0.482728475300805
Mir3081	-1.92504351574166	0.557142635896761	-4.17223037910672	8.46573145946992e-05	0.00162577472231014	1.21834085040391
Mir148a	-0.676738564334099	12.6088213193022	-4.17041992138119	8.51981042547238e-05	0.0016339038581781	0.380056857646062
Mir5129	2.07783192390106	0.114425134942483	4.16370998557109	8.72316022894626e-05	0.00166077334257333	1.23243258512638
Mir183	-1.35548270849175	7.45087889105787	-4.15568747892675	8.9724380949138e-05	0.00170083401827117	0.763250911542074
Mir700	1.36740945385857	4.20190990996527	4.11829337226263	0.000102278819474501	0.00188088934543421	0.824882931651824
Mir466c	-1.56048636344532	2.37819691728572	-4.12053779247601	0.000110349015088411	0.00198115464822603	0.913816938085132
Mir292	-2.42474108728293	-1.05560857817087	-4.08662910135364	0.000114218458864722	0.00205817900875585	1.04769484683195
Mir126a	-1.17313602364001	9.18962065100473	-4.03907044025915	0.000134707038722919	0.00235101681982033	0.246004605263927
Mir351	-0.614799440423138	13.2986383355678	-4.02259503867634	0.00014259662242133	0.00246051235458121	-0.186087266366446
Mir344c	1.74271613082361	0.80912073846356	4.01496281741305	0.000146400332881107	0.00250951066689281	0.681394209400582
Mir3109	-2.34475190781754	-1.53346446606475	-4.00588648380048	0.000151050809149796	0.00257577594078771	0.797018605246335
Mir1188	-1.84213862357277	0.628774946757385	-4.00255618813147	0.000152792518777464	0.00259552927506938	0.657947805573181
Mir682	2.3419223700345	-1.87039479086694	3.98860000071348	0.000160303687745375	0.00269620946369687	0.731341793170734
Mir291a	-2.25423299094226	-2.24353633135855	-3.97298421070542	0.000169128585847811	0.00282055212748988	0.669652620172605
Mirlet7e	-0.801405142297143	10.5524475651255	-3.96585597768361	0.000173310350489679	0.00287447074363745	-0.107740130600011
Mir669m	-1.37687289257168	3.75366685432993	-3.96412934700494	0.000178390722287108	0.00292707225725808	0.339547449382009
Mir3065	-1.37409306911539	3.17350168166803	-3.9537624266567	0.000180633113374132	0.00297090562376636	0.328770469578981
Mir500	1.32304128883637	3.82867349649718	3.94808692646468	0.000184171241812906	0.00301775764819143	0.283648566728927
Mir466g	-1.70450063981048	0.752666756838615	-3.93017137972947	0.000195781593322123	0.00316196504409666	0.411822483671126
Mir8114	1.1801965987872	5.65635770939097	3.92893756053175	0.000196606519747148	0.00317268636598112	0.133639762665144
Mir125b	-0.692188006085541	11.8100443436294	-3.92562118695556	0.000198950737348458	0.00319809549195393	-0.353616990793996
Mir367	-2.07143726885668	-2.81743291016747	-3.8894708483742	0.000224824715029763	0.00352831488037347	0.383015255782507
Mir5117	1.26294169641081	5.10006472746466	3.88461152849355	0.000228556397276006	0.00357548254372485	0.0219389987481815
Mir216c	2.24026539421907	-0.688425038676494	3.86710709968607	0.000242496998911639	0.00375037270676419	0.343521499964038
Mir338	-1.33613904951376	3.19053930557116	-3.85000081707856	0.0002569051650383	0.00392390513998592	-0.00396749184172851
Mir126b	-1.12817345194183	8.90069448888521	-3.83203539082574	0.000272918046226267	0.00410638455267337	-0.403989829241979
Mir669b	-1.33080943367712	3.73703207232102	-3.8300714478514	0.000274725367979961	0.0041288466120178	-0.0897027321721051
Mir6769b	1.99838617733483	-2.8081789560445	3.82053122332198	0.000283668953404134	0.00423097453371534	0.168869780488485
Mir299b	-2.2544531065679	-1.39083751867016	-3.81264478550469	0.000291271852899784	0.00432309327715728	0.198578892485664
Mir467d	-1.20280208687052	4.76253881557492	-3.79673665118269	0.000307205381006013	0.00451534595642084	-0.239818569033257
Mir297a	-1.99648564672306	1.74925552748892	-4.98549834592964	0.000443571184690298	0.00461816519607326	4.2601292955298
Mir6908	1.93986149294838	-2.94525750073291	3.76970867808602	0.000336204563841356	0.00483160670349319	0.00801795649963477
Mir551b	2.17223645859866	-1.90908223658871	3.76490276875041	0.000341627627449158	0.00488636669311902	0.0469006875297682
Mir669f	-1.40624491091202	2.18150449049325	-3.7297428414357	0.000383922002677735	0.00534951241863412	-0.332498888040512
Mir194	-1.13292726331721	6.24958821523742	-3.75260073426289	0.000409613936895571	0.00545324690153643	-0.456359410037132
Mir3057	1.21494152631747	4.37225222430463	3.71279640928846	0.000406049430836502	0.00557889540637623	-0.48416709581635
Mir7666	2.17027237671045	-1.98174005014185	3.70757384547302	0.000413110408311401	0.00563658887904205	-0.129676771526608
Mir292b	-2.22312336557656	-1.18021862601218	-3.70328748857378	0.000418992970084044	0.00569908566456512	-0.136036412889522
Mir99b	-0.575893786651573	13.0646377450237	-3.69938013482214	0.000424424918371483	0.00575605078103605	-1.2024349444843
Mir7	1.2020165419928	5.30543973951252	3.84896777409759	0.000489176687981409	0.00584627803807486	-0.06325628429746
Mir449c	-1.63445264796427	0.557193812233123	-3.66128327868087	0.000481025330961537	0.00633399766092474	-0.407043097311836
Mir362	1.20660549702392	4.05656673394668	3.6578321298968	0.000486493626921211	0.00639848763207125	-0.639942659250585
Mir6538	2.43541547747751	-0.837575145588445	3.65662952255083	0.000488413012145526	0.006408753151707	-0.290082845002007
Mir7000	2.12942850844772	-2.03003793810984	3.65238105966413	0.000495251542824257	0.00648121379514628	-0.295472840348534
Mir872	-0.794999547637056	9.46973843821103	-3.63294329596228	0.000527718998823629	0.00681106785146185	-1.07482941416201
Mir378d	-2.14829200216046	-1.8713227338902	-3.59407622631859	0.000598812392015495	0.00748344509323679	-0.456520861459524
Mir155	1.22871743130082	3.36709729231214	3.58597055762148	0.000614744561590908	0.00764778968841179	-0.82987610614506
Mir1930	1.84061314198791	-0.17251815469161	3.58590914436222	0.000614866796547125	0.00764778968841179	-0.552977528733575
Mir151	0.588204731990296	12.4776627377226	3.58516279153917	0.000616354160017895	0.00765892956380596	-1.4952931795952
Mir877	1.02050097948771	6.51906515404735	3.5729490772915	0.000641185246196981	0.00791205647153949	-1.03641984043597
Mir99a	0.795708765229812	9.2586880480589	3.56550713431771	0.000656777874060608	0.00806205585450963	-1.26407723674403
Mir676	-0.864556833720553	8.15371700576456	-3.52573333104602	0.000746404409772238	0.00885872171599453	-1.29822107098344
Mir466n	-1.31594743252763	2.02999170299832	-3.50902402611733	0.000787417563366676	0.00922497428055048	-0.994704402904983
Mir802	-1.49085864119187	1.7290570212252	-3.50154511923911	0.000806458605275753	0.00939024857239645	-0.994031248934336
Mir466o	-1.77009295530284	-0.0982126685811841	-3.46284941844783	0.000912146360196533	0.0103366965691892	-0.924684892487914
Mir31	-1.1571992849262	5.13601512552492	-3.44021945471152	0.000979895164477318	0.0109438759353349	-1.34708163447693
Mir669e	-1.45326217329773	1.37489427170357	-3.4384181037808	0.000985487687011194	0.0109646450377157	-1.15189685958688
Mir694	-1.97589513355849	-2.36144644654085	-3.43839399156682	0.000985562750729807	0.0109646450377157	-0.925101051763455
Mir669o	-1.21111608213921	2.87744720190802	-3.43487493706732	0.000996576074837214	0.0110407885578398	-1.25876073147498
Mir342	0.771129511969278	9.17961014692045	3.42661959399942	0.00102287057908019	0.0112673084397504	-1.67450279889298
Mir378b	-1.23202106436851	2.72437902646811	-3.39742715898611	0.00112120783796803	0.0121281529480485	-1.36078232615412
Mir7237	1.65189480742208	0.0292988053281105	3.37629062162326	0.00119790820765671	0.0127566375257652	-1.18797800014992
Mir3063	1.25872009442527	2.10826881531807	3.35153544244623	0.00129403062868749	0.0135675167672688	-1.45965249981797
Mir1298	-1.39029108295175	1.07335019798421	-3.34674624781877	0.0013134470024432	0.0137136136783011	-1.39106173285901
Mir18	0.791767213901907	8.61377334074308	3.34672464992148	0.0013135351833726	0.0137136136783011	-1.8637262668851
Mir96	-1.46870190929182	1.76920188624151	-3.34158806508496	0.00133466625743629	0.0138680660898636	-1.4636716350186
Mir298	0.588983047937721	12.8077969429573	3.32604035195791	0.00140059566394132	0.0143786457644808	-2.30301133978387
Mir6244	1.29043763100316	2.03060038515867	3.3235493181586	0.00141143965805029	0.0144598230351778	-1.53478236608853
Mir6953	1.93706715547824	-1.16855151610719	3.29217143337253	0.00155497934859145	0.015499036315882	-1.32011159477604
Mir669c	-1.04337311817682	4.80710490957926	-3.25657579805277	0.00173439675668342	0.0169275576418525	-1.85993603295888
Mir677	1.16194524392886	2.99846383664227	3.26270353397473	0.00176574710911465	0.0170167971182962	-1.75748499656
Mir448	-1.99501445726562	-1.22770605301569	-3.24420031147037	0.00180120408535674	0.0173942706855326	-1.44880590002509
Mir8103	1.35156800304863	1.15063689284974	3.23858847834171	0.0018322881301641	0.0176253142210731	-1.70327902124137
Mir211	1.68818322502436	-0.236655129131364	3.23583903154884	0.00184770043213027	0.0177345925248644	-1.55229251993505
Mir466b	-1.96154379001857	-1.22547096989363	-3.36450798565342	0.00206462678595768	0.0178822026666466	-1.08187638473994
Mir34c	-0.776094786519557	8.34112044646228	-3.22990232891611	0.0018813950403184	0.0179872760745907	-2.17777780409069
Mir344b	-1.9915667902273	-1.5427711659117	-3.22740482310071	0.0018957415218642	0.0180850485715982	-1.48562433112173
Mir200c	-1.35673444199428	4.08368099004513	-3.2229793526856	0.00192141515763918	0.0182201407016285	-1.92021283967089
Mir466	-1.92398687031636	-1.19146098865294	-3.20876050241179	0.00200612735416158	0.0188195671845151	-1.54640131694814
Mir466e	-1.86512425917492	-2.42176009292848	-3.20554117064038	0.00202578728784654	0.0189723697231487	-1.5709578438058
Mir15b	0.787780105501343	8.12331651001023	3.19498191031579	0.00209154554683319	0.0194267922048134	-2.25914794329711
Mir412	-1.01706347763616	4.79668666016467	-3.18767315686071	0.00213822631076383	0.0197762086422395	-2.05293206847993
Mir6981	1.85255378778264	-2.36011350830583	3.15365973803943	0.00236858645376432	0.0214337213416564	-1.71137194971836
Mir669d	-1.17086928344899	2.04063196267214	-3.12967174500767	0.0025462326856636	0.0225644120289498	-2.07989201430256
Mir297	-1.92834124407387	-1.79033624766872	-3.1293834186635	0.00254697518446154	0.0225760349890019	-1.74518250548998
Mir8112	1.05197214986598	3.81377547438411	3.12021048727161	0.00261758888201905	0.0230412164584609	-2.19301041915268
Mir7082	1.40051269302511	0.41503748941581	3.07884924427391	0.00295928083046979	0.0252368545557557	-2.06139723526354
Mir32	-1.10500501838741	2.92405528984812	-3.07494506464417	0.00299359528234675	0.0254633365940231	-2.27680973944318
Mir3535	1.06254244893246	4.93846279837237	3.07087400370445	0.00302977103558562	0.0257121824163325	-2.38184144358725
Mir5617	1.6063730363337	-3.21487005447975	3.06842859169254	0.00305169649060776	0.025862602508935	-2.00697291828921
Mir339	-0.879096630552838	6.1827517635621	-3.06692849464788	0.00306521933145721	0.0259548698807891	-2.46985166732429
Mir6987	1.72807234693791	-2.58088580073485	3.00617084222023	0.00366220747008465	0.0296933091627372	-2.11152896228351
Mir669l	-1.09273272672923	2.25712581983574	-2.99944185032874	0.00373458683183193	0.0300406595655895	-2.44436369085166
Mir30e	-0.469806605322283	13.0916472078707	-2.99891446578616	0.00374031531626627	0.0300733597966241	-3.24918151809559
Mir30f	-0.46980217964151	13.0916480299251	-2.99889154940073	0.00374056442032012	0.0300733597966241	-3.24924323706221
Mir135a	2.15976518005372	4.03790908796782	6.72231266461742	0.00503283152502132	0.0304435298836504	12.0079531049268
Mir467c	-0.956695362175619	4.53227366555289	-2.98272279981556	0.00392021019831079	0.0311282048599666	-2.59642927650101
Mir10b	-0.332185757487177	16.0232786112438	-2.98107770155203	0.00393893007555798	0.0312426141503645	-3.64832322311825
Mir6896	1.8350599058736	-1.77573834909041	2.96122516717427	0.00417146758049861	0.0326287290435704	-2.18265632049966
Mir6970	1.64417938949916	-0.736521898968545	2.95591267854999	0.00423581681994059	0.0329814311828978	-2.24647522323257
Mir3083	-1.77814957110297	-2.23493468886471	-2.9518650579881	0.00428546074646048	0.0332496719054214	-2.21286707238849
Mir6959	1.65894265222487	-2.58858861090209	2.94681159219925	0.00434819757311844	0.0336161173032555	-2.25827876373762
Mir217	1.54822441348223	-0.384788667647944	2.94449676344042	0.00437721830510212	0.0337458642250362	-2.3143027654954
Mir5101	-1.82500600247353	-1.808269965779	-2.9436901808673	0.004387372385422	0.0337808806947143	-2.22231629064152
Mir34b	-0.964864677530503	4.19747378079576	-2.9303140459843	0.00455897537233823	0.0347343618529375	-2.71808235755215
Mir7036	1.74865572143374	-1.37261344272227	2.9069720877478	0.0048733761414938	0.0365307555149531	-2.32538871513708
Mir3080	-1.18464430230169	1.1304559208769	-2.90405932931091	0.00491398504434088	0.0367371715228887	-2.60514329808354
Mir190b	1.0905896264979	1.94159035832046	2.89683038865862	0.00501612328932376	0.0372881888072753	-2.69201004091501
Mir466f	-1.2692152449329	1.08634534665063	-2.9882484959489	0.00548765774489181	0.0376320916290704	-2.33032658275848
Mir1938	1.74725013185958	-2.22155981650647	2.85303305779654	0.00567801614242115	0.0407021133648758	-2.4654539500638
Mir3060	0.997125771067452	2.87094669221367	2.84389569033469	0.00582587602725361	0.0415033192053038	-2.88097751703239
Mir7658	1.25521726317632	0.623391519054321	2.84114060171796	0.0058711493107809	0.0417380332974139	-2.70735997343951
Mir7026	1.67311742204486	-2.49467216938237	2.84016409451646	0.00588727345206552	0.0418169625337591	-2.51681671399104
Mir6952	1.10289550979808	1.60293426064816	2.83582458382342	0.00595942191771377	0.0422283843786046	-2.82193836474111
Mir5625	1.69902435334781	-1.48877263362909	2.82753362708957	0.00609953395353097	0.0428894576871722	-2.51686534444798
Mir122	1.09619068097272	1.98343272893293	2.82424170619172	0.00615600097746665	0.0431939854833254	-2.88000573877249
Mir7043	-1.67353653947955	-0.902808773106069	-2.8131329722125	0.00635011854349622	0.0442095297891233	-2.59003781944042
Mir3110	1.4608103398591	0.170603546837775	2.79704899644577	0.00664115697662586	0.0456308764113499	-2.75678912777827
Mir210	-0.69390383979813	7.82636343529566	-2.76522481018515	0.00725340517152711	0.0486342567185563	-3.379942006163
Mir1957a	1.40506504079581	-3.33794542863172	2.76358617159289	0.00728628843037262	0.0487870453103532	-2.79634841421705
Mir1947	0.950362328548778	3.39045371343513	2.76302588874086	0.00729756316830106	0.0488363590688219	-3.10882122216654
Mir3058	1.42316594609666	-0.284610055490376	2.76233116084302	0.00731156558467377	0.048855151527371	-2.78510268357944
Mir3084	1.19858045218679	0.851059593036331	2.76475778845117	0.00739612644070897	0.048930718028946	-2.92331025886742
Mir582	-0.707013049078498	7.59909067786316	-2.76013481773205	0.00735599553624752	0.0490047539607302	-3.37508603266544
Mir7668	1.51396480427639	-0.286013529595974	2.74885429623471	0.00758811211287813	0.0500675584988915	-2.81600602629645
Mir8098	1.54861161293549	-0.712609940361855	2.74373752968305	0.00769559335659708	0.0505396995514697	-2.77827080529731
Mir6899	1.65351441607708	-1.31334753420662	2.74188486661694	0.00773485219327413	0.0507055783577497	-2.73229300187213
Mir30c	-0.458560509187234	12.1615185031573	-2.67906275228493	0.00917955473956715	0.0572215058409013	-3.97565634068549
Mir6997	1.60630450207885	-1.2493251218608	2.66740718503991	0.00947322030658479	0.0584889688239313	-2.91269958712365
Mir29a	-0.893121465606449	3.7969655492223	-2.65864739984392	0.00969953481469807	0.0593798522652987	-3.38281781235433
Mir7k	-1.65526648888733	-2.00802209817053	-2.65643767192766	0.00975739659233837	0.0595804695657729	-2.91395313819767
Mir703	1.5304405055556	-2.74664568425997	2.65441214893564	0.0098107107510021	0.0598040401102946	-2.98138261938174
Mir6998	1.67103214955124	-1.94946688051312	2.62562502689235	0.0105976190646964	0.0631639904036096	-2.99110959834261
Mir187	0.886826752211502	3.41033511287949	2.60439145448034	0.0112143244145491	0.0657062997193968	-3.49552706922332
Mir1191	1.04045166317688	1.23515537535038	2.60404810610774	0.0112245586919515	0.0657467050460465	-3.3567871082278
Mir466h	-0.899852845981393	2.98082729593216	-2.5758977310028	0.0120930251840973	0.0696325617638908	-3.54337083717742
Mir1931	1.62364343272914	-1.38749686027402	2.56172976400639	0.012552742086951	0.0714338433324307	-3.14816058686009
Mir294	-1.59461096486277	-1.99695265336261	-2.55346609512795	0.0128281192192526	0.0726309239859562	-3.14736314316638
Mir301b	0.565065646740536	9.34679410769358	2.54949596685701	0.0129623508143428	0.0731833110115776	-4.02745354931887
Mir1306	0.782167406227371	5.19867321584915	2.54637304729117	0.0130688281935905	0.0736156458420884	-3.72195273858899
Mir1190	1.35226097251636	-3.16940121534209	2.53352406749763	0.0135152805691504	0.0754293591526497	-3.308310393842
Mir6918	1.54640771887945	-2.18178254343354	2.52940753301507	0.0136611983695328	0.0760068170867606	-3.20990861067232
Mir505	0.851126843633207	3.57183268796162	2.52590971275356	0.013786299929953	0.0765622642803859	-3.68670660333139
Mirlet7b	0.66995861628	7.2708341190463	2.49750810909818	0.0148409670889501	0.0806123186156691	-3.98162854420561
Mir7080	1.38455310037806	-2.85373451624764	2.47201126781974	0.0158490320798419	0.0845145827341347	-3.39923683724022
Mir466m	-1.37263919567706	-0.5857795256686	-2.46548985472294	0.0161165549396826	0.0854552719920632	-3.44155901834128
Mir5123	-1.22117212556945	-0.0238741285897131	-2.45141804015864	0.0167076670955874	0.0876595293569223	-3.55176122388529
Mir7648	1.25233460336475	-0.301348161993881	2.4204193176264	0.018078908648885	0.0927502339273073	-3.57936209718649
Mir744	0.493900548409312	10.50564708203	2.40016379739917	0.019028461028274	0.0960961677390691	-4.471864984271
Mir208b	-1.41412236101451	-0.818595550907764	-2.39701198678133	0.0191801522796925	0.0966268548982438	-3.56251518485073
Mir7068	0.876304103177411	2.20950628582288	2.39535644878402	0.0192602621423768	0.0968446497383667	-3.91281172562211
Mir7116	1.38391378260042	-1.01688217883861	2.39115201188646	0.0194650546114547	0.0976003011965138	-3.55309205499526
Mir3072	-0.858155597844878	3.16042244704327	-2.38252407501618	0.0198914042971885	0.0990196267749974	-3.9921337937477
Mir3473g	1.1197871414112	0.188012213071248	2.37496114157263	0.0202719540460903	0.1003181585213	-3.74951043186963
Mir503	-0.753154852983935	4.88694278465818	-2.36973586436533	0.0205386540766668	0.101130655923865	-4.1038373702865
Mir5130	1.48569533903155	-2.3623157068825	2.3670211843241	0.0206784421075709	0.101546273072135	-3.57290313295367
Mir320	0.567525219204647	8.36650399727167	2.36115316044802	0.0209835046990404	0.102576474757992	-4.37562883449378
Mir1933	0.828226971098318	2.91577714127097	2.3582524251399	0.021135780244152	0.103105671542562	-4.03348817251792
Mir5126	1.63542529851955	-1.61987459217277	2.3547629724704	0.0213202630022649	0.103746322411639	-3.5924356877685
Mir544	-1.06827828035954	0.417577809244411	-2.34677846569	0.0217477912462882	0.105202903718843	-3.84456326025008
Mir191	0.373318435455522	12.7850940627634	2.34401782487304	0.0218973721729863	0.105628139513361	-4.82068508973308
Mir466p	-1.4855791697646	-1.39980461375069	-2.33958986822469	0.022139203647029	0.106364845817797	-3.6292428966535
Mir6913	1.41150886004186	-2.45593444553272	2.33639419268731	0.0223152054436274	0.106962552644187	-3.64026046052848
Mir5108	1.32589390397508	-2.99278012379508	2.32953373303204	0.0226972477152158	0.108319273655205	-3.72448635966286
Mir3066	0.885796883089922	1.7253662536687	2.30580575939466	0.0240637336279071	0.112777457624853	-4.07314510229579
Mir6962	1.44793848464821	-2.19502756330243	2.29820690420384	0.0245164975099792	0.114206404140916	-3.7019117528486
Mir344g	1.47661283273043	-1.56341678831298	2.29369955928264	0.024788607179841	0.115025094289212	-3.71685554673634
Mir547	-1.31131430754699	-2.76751128062264	-2.28706777851479	0.0251938266339806	0.116343496475865	-3.76724623561402
Mir5624	-1.11534890590069	-3.52292753836545	-2.27660463912022	0.025845064746128	0.118653735381913	-3.95195482932988
Mir450b	-0.569513973759156	7.79125394048255	-2.26165383431131	0.0268014105340619	0.121684458546246	-4.54485296785324
Mir7688	0.834220640652703	2.31540549276689	2.22475576123154	0.0292963400156098	0.12941708304978	-4.28476735052049
Mir192	-0.498857489843432	10.3126110005042	-2.21065681033628	0.0303022605030707	0.132493766619653	-4.86434975486809
Mir3070a	-1.27822142563685	-2.87305496134576	-2.20515519411141	0.0307029316648126	0.133817464472968	-3.94912070997714
Mir1843a	-0.749038991545208	3.60665078373583	-2.1995054762618	0.0311192168014595	0.134907883631969	-4.40220059214392
Mir1945	1.05226336053492	0.00663752905268384	2.179694551844	0.032618269978246	0.13922797787732	-4.13347930216475
Mir3475	-0.736435116514218	3.99186383451578	-2.17202289015364	0.0332155194531689	0.14108230701662	-4.47597339915925
Mir15a	0.558861248617289	7.49578848860686	2.16479103996655	0.0337872583874737	0.14272535068536	-4.72298697036278
Mir1231	1.20116625034795	-0.772414587396232	2.16299120165825	0.0339308796282126	0.143153633412511	-4.0538215088876
Mir7054	1.27818868486788	-1.10049476810823	2.15783034826836	0.0343456584973066	0.144526208083261	-4.02462616323657
Mir8093	1.15140039051671	-3.37612201024738	2.15226584990863	0.034797829270395	0.145899019988305	-4.15857114839682
Mir30b	-0.48885081380683	9.18897497475616	-2.15212769980896	0.0348091210827009	0.145909323540661	-4.88684729012948
Mir3062	1.10515019567706	-0.345152778925252	2.14459454017597	0.0354297076814064	0.14769598796731	-4.15099781598627
Mir6958	0.976928331037064	0.427676795731036	2.14107538803303	0.0357229071232837	0.148575761217746	-4.27195570617562
Mir6960	0.893822214502664	1.02217110659794	2.1372625720644	0.0360429566963618	0.149515569341612	-4.35446150008248
Mir16	0.330143691714887	13.0391527050751	2.13689813089707	0.0361054135372663	0.149633126534987	-5.28580567214548
Mir7j	0.889905214329791	0.866273112459628	2.13369076029872	0.0363450384042222	0.150277374674453	-4.34374419418098
Mir146	-0.706275372742505	4.24316767763649	-2.11501621019822	0.0379605513766836	0.154921682478134	-4.60279546574577
Mir7086	-1.05194456701795	-3.44419883497006	-2.09382854078862	0.0398686661338075	0.160149425324719	-4.29472667304795
Mir7081	1.09814841485521	-0.301684344033075	2.08556510795308	0.0406350796521768	0.162371314929894	-4.27275044145579
Mir201	-1.04385157369638	-3.4027602130583	-2.08104496163813	0.0410596847062485	0.163520578330182	-4.30510491019443
Mir1948	0.753839467967006	2.61340402953574	2.0766986503646	0.0414715754242904	0.164661508672334	-4.60049950746666
Mir208a	0.875968008285104	1.1154969845119	2.06045233072106	0.0430430015194508	0.168892008452305	-4.51555451597422
Mir130b	0.377914345427629	11.4624259338208	2.05911106588801	0.0431750029880889	0.16920769502575	-5.27894619439194
Mir1291	1.00622201902506	0.328125875935519	2.05508467962102	0.0435733631421874	0.170244091937482	-4.42521879920843
Mir6948	0.749738785206935	2.11210330243094	2.04315224238608	0.044772601346646	0.173058339676747	-4.63539880174953
Mir7073	1.24396338716951	-1.44937317005137	2.04017560587666	0.045076154497022	0.173878650571874	-4.21723134761088
Mir335	0.351453263011343	12.1055700657039	2.03198542588893	0.0459205396523217	0.176112937147756	-5.39599494810264
Mir8096	-0.881558087862571	-3.7028517692408	-2.02926209006768	0.0462043065291198	0.176805307799549	-4.54621816383022
Mir3059	1.37734326050488	-1.88704172883352	2.02583870660867	0.0465631553799834	0.177781259433258	-4.22653358388701
Mir871	1.32111026043052	-1.84076225897862	2.02314536251454	0.0468471608884046	0.178473632604815	-4.23001790500767
Mir7650	1.14617370846028	-0.782780110673473	2.01715534124511	0.0474841327024507	0.180023818217732	-4.33302808008038
Mir7016	1.19699151121395	-1.33663655067248	2.01355264646531	0.0478708096019404	0.181071544174192	-4.27544733557518
Mir3067	-1.10460449921876	-3.15293764435521	-1.98173019243171	0.0514051978892369	0.189846441970273	-4.42345708320987
Mir6985	1.24694218790536	-2.277810515583	1.97466130815156	0.052219912685799	0.191776485232734	-4.31826708114033
Mir6936	1.21332618683966	-2.65309344096588	1.97322179980282	0.052387166132284	0.192122042744325	-4.35689499965773
Mir7681	0.9062827765499	-3.6101865553758	1.96618831645851	0.0532109644683252	0.193825883241335	-4.60724522992615
Mir1943	0.699188850457343	2.70302281418725	1.95067697277031	0.0550668670605467	0.197751751333941	-4.84511859660851
Mir664	0.690161462635914	2.74959729643022	1.94612277049067	0.0556221273172027	0.198965784339987	-4.85605994124883
Mir361	0.487934548873035	7.793169819834	1.9412348882392	0.0562233642071515	0.2004429848388	-5.18221940440431
Mir6418	-0.868389564024387	0.40863535570206	-1.9387540962141	0.0565306239821795	0.201218259984258	-4.6582489023531
Mir3096	0.524686624138034	7.55248248967731	1.93234592019375	0.0573309245379313	0.203050031331923	-5.17939286355587
Mir324	-0.564680596299204	6.03686676458612	-1.93161196222452	0.057423197927925	0.203303720077197	-5.06466265841321
Mir7089	0.997299709392201	-0.339981036251236	1.92511879128912	0.0582450280806419	0.205235700968294	-4.56769452687766
Mir7069	0.982670825197838	-0.372395384955589	1.92362593296996	0.0584353814883564	0.205575432009275	-4.56578299842552
Mir1955	0.716920410353278	2.10109034520721	1.91526029666891	0.0595118696667451	0.208066988442753	-4.87394686271558
Mir145b	-1.20275080696861	-2.64648025026181	-1.91057410763985	0.0601221975543059	0.209294875648168	-4.45891762554032
Mir291b	-1.11923189528971	-2.8315134031999	-1.90414810946612	0.0609677285626939	0.211406672166644	-4.49433212394827
Mir128	0.470022260037234	8.45985894209651	1.94310552406322	0.065853539171988	0.21246513456385	-5.19628860203695
Mir6995	1.09996267914098	-1.01213431110404	1.9006567429126	0.0614313248661075	0.212543477834467	-4.51435832442744
Mir1956	1.1782177502676	-1.8908039151437	1.88671460355766	0.0633124395681727	0.217204346545018	-4.46671212605614
Mir7651	1.18078041306775	-2.52399015183207	1.88627572975341	0.0633724344830543	0.217296619665911	-4.49089058719986
Mir671	0.507375107236617	7.05976049975942	1.88295225915062	0.0638283186073709	0.218422491378937	-5.23063841102111
Mir302c	-1.18806352069928	-2.57748445878318	-1.87877189353813	0.0644056692508585	0.219698368342724	-4.50295352471386
Mir7689	0.996413397995043	-0.480630810423732	1.87875851875488	0.0644075234856128	0.219698368342724	-4.62874280452864
Mir5121	-0.776907488487408	1.35452273688251	-1.85767933679066	0.0673863219444594	0.225562084272111	-4.91726620961425
Mir21b	1.10984031718715	-2.72829169918611	1.85222563379196	0.0681755988450347	0.227392465207855	-4.57259013283209
Mir3075	1.04811404613548	-0.88372934247031	1.84042962433809	0.0699093326962313	0.231547845307092	-4.6362005056146
Mir5136	-1.16785810085948	-2.66995304254327	-1.8399947508193	0.0699739488845997	0.231664466339996	-4.58136527695337
Mir6241	1.05770020646668	-0.777040881651826	1.83407607536516	0.0708583705149103	0.233708622034064	-4.66168115305689
Mir7070	0.767473347468548	0.970458326935082	1.83381655385506	0.070897363843471	0.233778508216823	-4.91732078194688
Mir7213	1.09691449941774	-2.89297444784457	1.82570325805988	0.0721254854732959	0.236541087193289	-4.64877478470353
Mir3086	-0.74570002162055	1.00678585373338	-1.81870396785664	0.0731992285115385	0.238934056814423	-4.94923592728034
Mir7655	0.722108033407967	1.38516947602479	1.8107188527404	0.074440481504623	0.24139993471216	-5.0015429135705
Mir1969	0.856727090569377	0.0884015364608077	1.80856141242474	0.0747788448577344	0.24203890532383	-4.83983024584335
Mir6932	0.862599820556161	0.0754486282395831	1.80807900627238	0.0748546785593168	0.242224648248587	-4.8385570443816
Mir6922	-1.01406367890161	-3.09294153185842	-1.79967876754553	0.076185503014256	0.24490151372895	-4.72364032929652
Mir3068	0.587978194448153	4.1865848043831	1.797506290551	0.0765337237264183	0.245723258549405	-5.18924171681415
Mir147	0.810665758941786	0.312636553541158	1.79686927339166	0.0766349781370948	0.245985041052665	-4.8939759908594
Mir1264	-1.02694384491007	-3.11524106316697	-1.79641107821506	0.07670849121583	0.246014204663726	-4.73539543011383
Mir3070b	-0.950338878271566	-3.22399320119327	-1.78857794158675	0.0779743520358679	0.248804188014976	-4.7750558033697
Mir6389	-1.16632669331456	-2.05270645798258	-1.78037588883031	0.079318400467664	0.251402567816362	-4.63840208942953
Mir7686	-0.705075095986884	-3.79652913150556	-1.77896469263528	0.0795515784695131	0.251885453904567	-5.0785517803784
Mir669i	-0.908010851718489	-3.32177486035053	-1.77571371207596	0.0800909184064818	0.253199146625179	-4.82627839035749
Mir5615	-1.10766567275081	-1.47220407034091	-1.80160009702289	0.0870097751381759	0.255305623686566	-4.60019746330427
Mir202	-1.18527507462972	-1.91787966423906	-1.76967518571726	0.0811007669488235	0.255387345981382	-4.65974673834582
Mir466j	-0.71146588485959	-3.75238023628411	-1.75025124494677	0.0844209376981596	0.262257504484874	-5.10001046620568
Mir484	-0.378310403017833	9.57821765342745	-1.74643243503381	0.0850867341368969	0.263494618269379	-5.67636744590146
Mir6938	-1.17822921757301	-2.17904872404339	-1.74523135319131	0.0852970329838659	0.263793312889021	-4.69740719732123
Mir1907	-0.826570079131551	-3.53608330662084	-1.74418611661271	0.0854803937987126	0.26415299224328	-4.97038785122673
Mir219b	-0.687267230730825	1.86278045191519	-1.7410299693971	0.0860360372285174	0.265088262610692	-5.16094061634599
Mir206	1.16647949077766	-1.90130176710755	1.73056642722519	0.0878995111953418	0.268932381480771	-4.72683173792291
Mir2137	0.947048159808612	-3.10762323080901	1.73048215203806	0.0879146538501978	0.268932381480771	-4.84291458208809
Mir326	-0.518937820956552	5.65122969470753	-1.72672628426065	0.0885916969087754	0.270124705739914	-5.39621346010533
Mir3064	0.805605758138236	0.181003703367592	1.7211973981333	0.08959615305192	0.272258124266619	-5.00042254335848
Mir6956	-0.979866944568168	-0.824126111401938	-1.71725272835046	0.0903185076989321	0.273482691734079	-4.8502312256163
Mir6973a	-0.781632543318128	-3.61497459860254	-1.71351628017371	0.0910071396038394	0.27491274816985	-5.0657891745457
Mir28c	-0.758842588985201	0.375724815765062	-1.70671131325934	0.0922723790349723	0.277521369367504	-5.05494403279496
Mir1949	1.99837989435429	-0.939199472837615	3.53437493335811	0.153091472788356	0.279783641758143	1.05966873777828
Mir3473f	-0.909272148858579	-3.21408859041581	-1.68059129110879	0.0972634629115555	0.286469873148172	-4.94646907894214
Mir6906	-0.770463556435703	-3.54396367465951	-1.67291746861547	0.0987710031720368	0.289378102339137	-5.0938163152501
Mir7024	-1.0737439484151	-1.98988455608211	-1.65694491513465	0.101969953420423	0.295432365047359	-4.83225314003298
Mir7019	1.13044671080988	-2.35139265351594	1.65645848307941	0.102068681521315	0.295631428956332	-4.84706742529631
Mir1982	0.699523781429282	1.27897647054223	1.65371568618706	0.102626825219647	0.296746184557522	-5.2508639600615
Mir8101	-1.07253179376557	-2.17294007978188	-1.64864197374009	0.103665831989442	0.298698031445842	-4.84339612021084
Mir203	-0.475392532316769	6.43765905663513	-1.64742493064226	0.103916326504444	0.299266560705993	-5.58263432711783
Mir7673	-0.832954352342623	-3.38833929435587	-1.6359954934415	0.106292799770642	0.303690409499193	-5.07610556243529
Mir7084	1.06119886258822	-1.69851773854554	1.63525138849522	0.106449031934469	0.303960407171488	-4.8811753241915
Mir465b	-0.99801669362126	-2.92027852817266	-1.72819898381726	0.133461962563449	0.305229854814264	-4.68101525411529
Mir3963	0.608644304290086	2.19746214233093	1.63032638873067	0.107487777174948	0.306083353625273	-5.36303660871762
Mir3069	0.777878252597717	-0.00957133563545758	1.62151695964771	0.109366236180373	0.309058308387581	-5.12974001439755
Mir7040	-0.887937784334091	-3.25271419602515	-1.62161906233313	0.109344313666553	0.309058308387581	-5.04850986831022
Mir29b	-0.774614726880962	0.132695009277184	-1.61945541055226	0.109828488630044	0.309815683500735	-5.15525496046495
Mir290a	-0.79207658715991	-3.57552157387333	-1.61465127696939	0.110848531582383	0.311487694932346	-5.20044139641476
Mir1929	0.996837139868233	-1.52736189199356	1.61264808626419	0.111284059003158	0.312250620330079	-4.92745884298377
Mir465	-1.01037291692596	-2.59146311077894	-1.60820904919751	0.112254095908843	0.313713946654805	-4.9259173525574
Mir140	0.347614807543422	9.60904931393947	1.60207522235291	0.113605679132697	0.31601167337872	-5.91336035512829
Mirlet7f	-0.284870220025315	12.2977291295515	-1.60387742820806	0.115077679689873	0.31618122699322	-6.16190777403141
Mir215	-0.61603466637294	5.32907114482935	-1.59998867518723	0.114068420892365	0.316717358664351	-5.57789689286527
Mir1906	0.799316867686459	-3.45543248566326	1.60042163810668	0.116811108882028	0.317864651546612	-5.15770529822035
Mir6945	-0.794123779567737	-0.249064101925261	-1.59137422662261	0.115994947577257	0.319834591909263	-5.13898211913636
Mir101b	-0.381092974118095	8.53965727756163	-1.59001579127152	0.116301117210662	0.320342445146857	-5.84090052393647
Mir3968	-0.697942794684472	-3.65482708223104	-1.58953789420702	0.116408981654973	0.320527484717673	-5.29383308137707
Mir6975	1.04072673762602	-2.1203642700555	1.58692478059102	0.117000198389433	0.321553066842317	-4.93848932154079
Mir8108	0.802267135377098	-3.41531105026333	1.58493001167129	0.11745313346863	0.322231256474635	-5.16449274195277
Mir3092	-1.03310787586919	-2.35874752990131	-1.58317202502286	0.117853468687274	0.322947198960725	-4.94427244847804
Mir692	1.0612528933547	-2.68031278060892	1.75655817057008	0.187047008349392	0.325128731817062	-4.50416771231718
Mir6392	0.812565799815891	-3.3192365234229	1.57729704829323	0.119199278358189	0.325244412784731	-5.13944121405257
Mir7663	1.00036765322453	-1.56473715430876	1.56258927214535	0.122622432097909	0.330722813676509	-4.99856770169433
Mir345	-0.390348364633282	8.33781060024242	-1.560106171737	0.123208025909584	0.331729409290728	-5.86998746223932
Mir5133	0.820856105302648	-0.504471173914634	1.55828906098737	0.123637969862973	0.332393070630111	-5.14578472392893
Mir181d	0.283217770751737	11.4180285836192	1.55796229181085	0.123715412985906	0.332514333256821	-6.14882427243145
Mir7053	0.871184190897303	-0.215312532911852	1.55575688900866	0.124239097203701	0.333263488743085	-5.19485194854866
Mir6537	-0.912584603947393	-3.17601602462406	-1.55430406406781	0.124585041936277	0.333711329118986	-5.12782416437334
Mir5107	-0.650121595467411	-3.71946037309412	-1.55010307337316	0.125589694731415	0.335374121426694	-5.40117465521254
Mir6399	0.808330249932342	-0.299587917095617	1.54884980653672	0.125890654769378	0.335798534228118	-5.19276310663846
Mir7059	0.734007730737253	0.0472246447141824	1.54182613334085	0.127587955524459	0.338872439893733	-5.25943703954963
Mir465c	-0.992796992503169	-2.3471201347709	-1.53649845225651	0.134052918087114	0.343898218191857	-5.00123966207886
Mir7682	0.899342617048978	-2.95367383512957	1.51279791065703	0.134796322563556	0.350365738681712	-5.1336340306229
Mir1960	0.716671302766013	0.0992574833390995	1.50436911497071	0.136948553700442	0.353717164698323	-5.32243511070113
Mir1970	0.826982683763282	-3.14815335272634	1.49682067823888	0.138898890094847	0.356533701272392	-5.20322786507832
Mir92b	0.304916771348297	10.3945494831202	1.49143273517434	0.140304320508898	0.358692074842031	-6.15085250885786
Mir7064	0.905659227270166	-2.84248317882101	1.48396280546682	0.142271283671962	0.361537734599039	-5.14893556075045
Mir188	0.483524330067932	4.74061662453295	1.48063844123894	0.143153571828781	0.362900445208101	-5.71960963374728
Mir7076	0.683498522591384	-3.55593670921599	1.47404926982968	0.144915007815129	0.365539567373431	-5.39917506468411
Mir5132	0.944496662779972	-1.52828045682472	1.47097948120902	0.145741402201336	0.366603635986236	-5.13085367248974
Mir7675	0.832208882343831	-3.11376659741238	1.46460681546678	0.14746869895711	0.369272137381428	-5.23864798069012
Mir7031	0.901772867142968	-1.24598840964538	1.46408948856025	0.147609617720357	0.369352290172488	-5.17124284983497
Mir7665	-0.745856691538591	-3.38259559403639	-1.44151233729206	0.153862559587132	0.37863435276421	-5.35807895483331
Mir1198	0.39552914770581	6.73645988834373	1.44021544661683	0.154227898657092	0.379249088956958	-5.91642189123571
Mir7048	0.845750992654596	-2.91420572884166	1.4301358893386	0.157090338403414	0.383915220253684	-5.2344508446443
Mir3113	0.830100685243388	-1.16937204220089	1.41580376837108	0.161231039989631	0.390301148847453	-5.24635637442752
Mir3965	-0.891824118157071	-2.66269379651626	-1.41420075700136	0.161699354679226	0.390838760518464	-5.20128677971226
Mir6993	-0.739650555036685	-3.33301521228408	-1.40495753128354	0.164420219219332	0.394840148566943	-5.38825185825472
Mir7009	0.830737922766731	-2.86796053074926	1.39794501838367	0.166507836892364	0.397726651084053	-5.26462513696307
Mir7027	0.896761742204007	-2.08951577144987	1.39523732728189	0.167319338960062	0.398818593790137	-5.19952154260241
Mir7052	0.665757756003269	0.134732309258474	1.38460437007895	0.17053544315065	0.403408698123182	-5.4946405396655
Mir1958	-0.7242465780084	-3.33667492642182	-1.38126793314541	0.171554290991315	0.404700866956455	-5.42088670899331
Mir25	0.229761184735551	12.3153411088024	1.37998469231128	0.171947391101829	0.405336905020476	-6.49580833684979
Mir6344	-0.543380549716813	-3.74172772459525	-1.37246335578212	0.174265285203287	0.40802764074527	-5.67821401570449
Mir33	-0.464750007932827	4.14206415841954	-1.37118252424594	0.17466237045461	0.40863131404511	-5.83900163204741
Mir7057	-0.759510496112964	-3.12914899723468	-1.36520044232169	0.176526084025398	0.410625899128644	-5.36760315201177
Mir702	0.669566607320876	0.0210821848143422	1.36353839725382	0.177046570959178	0.41144787472879	-5.5044807558894
Mir6969	-0.84864224569564	-2.93710762545596	-1.36261581628484	0.177335990463013	0.411806567231731	-5.32253649969338
Mir5112	0.600690170446315	-3.68155564152106	1.36021417714447	0.178091087640702	0.412979837093775	-5.63943517252678
Mir6915	0.861115011472086	-1.33291282968423	1.35602367684827	0.17941446833766	0.414626888957981	-5.30387457631068
Mir6940	0.712715631800098	-3.27395047389998	1.34282927923491	0.183630100344132	0.419979451903607	-5.44745393447927
Mir7646	-0.595335308367707	-3.57783273059319	-1.34237728799022	0.18377582880784	0.420121506155743	-5.60198567161011
Mir6407	-0.628114314919572	-3.50599169338685	-1.33986894942406	0.184586143391078	0.421167329374302	-5.56134258462803
Mir27a	-0.337156331008811	7.84780901106895	-1.33205323295923	0.187128316156322	0.424582195824762	-6.15216947625456
Mir3088	-0.765399967323995	-3.12383211175038	-1.32295223279807	0.190121720455266	0.428524086765652	-5.42069145439126
Mir98	0.328146676783909	8.09565532408695	1.32103430937247	0.190757114403206	0.42927979281631	-6.186747349417
Mir7118	0.833046264924056	-2.72638633427687	1.31873210507748	0.191521924685281	0.430558163182165	-5.33837670799101
Mir669h	-0.760920978143558	-0.874248833584577	-1.31723198266148	0.192021515419852	0.431213700125614	-5.41774174067902
Mir470	0.871455014553954	-1.80835622078771	1.31180203337205	0.193838053494209	0.433095562404446	-5.31540587445275
Mir3101	-0.797458518044043	-1.22997652751418	-1.30432766248236	0.196359568557796	0.436451854478057	-5.38140829030056
Mir6994	0.619861360118326	0.00579708622274118	1.29480716828557	0.19960678944635	0.440864111831371	-5.59078732728415
Mir30d	0.217288852709276	12.4882615686812	1.29073766887366	0.201006961496601	0.4425366208536	-6.63142775742221
Mir6342	0.527503384780694	-3.71677339318053	1.28010877448817	0.204698491665804	0.447190780613246	-5.77207710854442
Mir7020	0.699160741239607	-3.22506625763385	1.27798493857197	0.205442121975536	0.448168058190084	-5.50957122740618
Mirlet7c	0.290689704030135	9.44276572705533	1.27973881938351	0.211929109571454	0.449187267929719	-6.34363747649349
Mir1191b	-0.696022416278061	-0.824887619380771	-1.25728619903135	0.212794723927112	0.458118651703169	-5.49949412042367
Mir6986	-0.748184039649298	-1.11832755117312	-1.24644679425669	0.216721680264323	0.462819489016481	-5.4672434098521
Mir3105	-0.791584487678487	-1.64907502650929	-1.2458253027204	0.216948441523338	0.463115285673085	-5.40338974224268
Mir7079	0.754939173062041	-1.07002957120151	1.24428175564715	0.217512383804848	0.463663093806848	-5.47686331400782
Mir7677	0.793821754606281	-2.00880443632178	1.243309250729	0.21786824554185	0.464021745551764	-5.38505181179955
Mir3473d	0.438008228946262	2.7602432139631	1.24249312182818	0.218167215464965	0.464380459547198	-5.93708249835851
Mir8113	-0.50203468400274	-3.69501139923289	-1.24071722238376	0.218818815467667	0.465339953575926	-5.81599267308294
Mir207	0.807466641173172	-2.05564313198296	1.23999080574243	0.219085757969674	0.465682290890719	-5.38891206414539
Mir6914	-0.471116843904638	1.69583001211322	-1.23985987634865	0.219133897100955	0.465702663624983	-5.87024699057065
Mir7226	0.619888314431241	-0.121045208977251	1.23894044303924	0.219472165926352	0.4661332560784	-5.63824734330247
Mir6983	-0.614435713209121	-3.42858075451264	-1.23470392402303	0.22103577081668	0.468436006253825	-5.65045481564312
Mir8105	0.551625702394615	0.336847810891293	1.2247745047287	0.224732424497755	0.472634115400321	-5.72859055729738
Mir1897	0.574329848867036	-3.51054644424731	1.22176619917046	0.225861252068229	0.473894778961308	-5.70862206362054
Mir1981	0.373915747788363	5.28538143436412	1.22029913834285	0.226413244705978	0.474297070269753	-6.09668887426068
Mir7235	-0.768110816206144	-2.77961074879695	-1.21850588116843	0.227089305523671	0.474956103920335	-5.45561807679217
Mir6990	0.788321038201526	-1.57772748660855	1.21754951496312	0.227450457629097	0.475190214356365	-5.44450328774489
Mir221	0.332054996165379	6.7853066611572	1.21393424903743	0.22881946646385	0.476858644439345	-6.21461731269321
Mir346	0.446773849809191	1.9771994072753	1.19936410509534	0.234397530358854	0.483613718749508	-5.93967446793597
Mir421	0.274236330355389	9.23574785015805	1.19842432993317	0.234760664839475	0.484058697063012	-6.43500897672567
Mir7117	0.783599206964683	-2.72217186814678	1.19508921003009	0.236052658161931	0.485637570291649	-5.48066224607379
Mir7012	0.815766623255939	-2.21627818182328	1.19315295675101	0.236805096894662	0.486440841248311	-5.44139414660491
Mir21a	0.228738001470803	10.9877190654998	1.19052672433642	0.237828430262517	0.487805243242427	-6.60360332199419
Mir704	0.464406429568953	1.42599603849958	1.18796653279284	0.2388290970153	0.489042658071163	-5.90776862420035
Mir3073b	0.620889844114023	-3.30393133136924	1.18611665884392	0.239554017584146	0.489636379548416	-5.64805472967983
Mir7047	0.629459547221655	-3.23110779032045	1.16733874768937	0.247002417077264	0.497553598446428	-5.64049079147527
Mir7004	0.76609662494461	-2.49510097804163	1.15396974685106	0.252405354004127	0.503162920019057	-5.49520285932295
Mir7654	-0.761331196204993	-1.64782980836734	-1.1470310699903	0.255242480820027	0.506460636811489	-5.51488654132191
Mir7085	0.652537491761121	-3.08631536658147	1.14020945663614	0.258053744202074	0.509461000959236	-5.62214635894897
Mir6955	-0.731803857057128	-2.18498278214809	-1.13778838935854	0.259056746748071	0.510486853024717	-5.49583520303995
Mir3093	-0.531686402199146	-3.52562127393064	-1.13707334862952	0.259353501621471	0.510683607336875	-5.81979262618619
Mir701	-0.549642825857884	-0.066885792133844	-1.13382817811011	0.260703328204199	0.51221331743686	-5.76978936808483
Mir8109	-0.46422341917401	-3.69710351696281	-1.1310151135302	0.261877430491368	0.51349563763679	-5.94648509154346
Mir185	0.380468618397238	3.94856685266463	1.12757073359028	0.263320103593639	0.514889163596776	-6.12738539490989
Mir374c	-0.343563707937374	5.69500606154966	-1.125513519399	0.264184431869767	0.515683298106144	-6.23413302774926
Mir7017	0.701853433435221	-1.52048088823827	1.12017660837114	0.266436017472317	0.518101454521994	-5.55776129131126
Mir8104	-0.510621993597491	-3.5914670795796	-1.11991421834774	0.266547063828789	0.51816391409366	-5.88353025521046
Mir1258	-0.674779089289037	-1.05144828870933	-1.11699004817222	0.267786806141586	0.519471588728613	-5.62312760416161
Mir6239	0.362777514387357	5.20122245859086	1.11441990038352	0.268879793219062	0.520643166430323	-6.2127004022939
Mir6971	0.630167882955111	-0.786660665617598	1.11377957619098	0.269152585092885	0.520865264189865	-5.66866445314079
Mir7220	0.721391277752877	-2.74446478185048	1.10940317629237	0.271022220314043	0.522684762809815	-5.57349714036377
Mir7231	0.705276657217644	-2.66718929416399	1.10756217679625	0.27181142068488	0.523335630881182	-5.55993131823369
Mir8094	0.67213785406493	-1.08609276381302	1.10717222623828	0.271978790898239	0.523572773405648	-5.62852830929328
Mir7023	0.536374027485798	-3.43946929135219	1.10662469826113	0.272213916332716	0.523828938850123	-5.80127080845808
Mir463	0.52424686291201	-3.46504209181199	1.10315124785928	0.273708833248724	0.525704064093835	-5.81949577966331
Mir7653	-0.619755064334904	-0.81720752873358	-1.09478692562515	0.277332189639734	0.529703168118799	-5.68445920602448
Mir7035	-0.555032201862608	-3.33310527544088	-1.09239563608797	0.278374184083355	0.530911081883772	-5.76189856457173
Mir153	-0.389809702694049	2.75813501108074	-1.08937943932272	0.279692355844283	0.532342558420088	-6.11229133706298
Mir5627	0.598249245592207	-3.18198847858823	1.08851328922413	0.280071689955717	0.532729921244176	-5.70557803769209
Mir5125	0.717954254382603	-2.40844858724745	1.08254297571531	0.282696125652031	0.535549612155973	-5.56176156696286
Mir1199	-0.724704844561694	-1.82095774542699	-1.08141798631299	0.28319254969508	0.535948771261599	-5.56931173695721
Mir186	0.201806394712536	11.1802062303593	1.07761043542683	0.28487718152757	0.537769865127013	-6.74915324998079
Mir466i	-0.504120988579229	-3.48286456899955	-1.07123066069004	0.287715373838114	0.540844490138734	-5.86641243821686
Mir8106	0.522513190887436	-3.43238327257029	1.06927632878509	0.288588689514566	0.541704559521387	-5.83736487539134
Mir652	-0.255723969777272	8.3490461485369	-1.06204064723666	0.291837912708347	0.545134067692265	-6.51235278926105
Mir130a	-0.197747266442799	11.1305370222134	-1.05047960995265	0.297081397071067	0.55060216644572	-6.77309029679853
Mir707	0.663777492499965	-2.81109760552097	1.04496858650872	0.299603421225369	0.553235480925344	-5.64882568348446
Mir8116	0.691991750699457	-2.73105106936476	1.04142998531032	0.301230469101831	0.554967934539554	-5.63763461483671
Mir6903	-0.4521581083124	-3.62655719156376	-1.03942739850785	0.302153916403094	0.55582090381881	-5.99601400857355
Mir328	0.250019763462352	8.35623301174109	1.0381026473076	0.302765851509281	0.556469282232274	-6.53781850696777
Mir669k	0.481505471293136	-3.49424411442549	1.03556274604035	0.303941446898139	0.557761768057529	-5.90726329160298
Mir6992	0.670676314035242	-1.51708406215623	1.02786630600442	0.30752264013723	0.560883446929004	-5.65226279031891
Mir6910	0.600089938010864	-3.03713946376009	1.02432843114639	0.309178365161941	0.562518997755558	-5.72350383664163
Mir1903	0.589180938824798	-3.21678838866119	1.01649700292	0.312864840578331	0.565821887526366	-5.79221590593308
Mir5106	0.577552297955294	-3.22383709998815	1.01521405328523	0.313471568420038	0.566524066417403	-5.7963297246656
Mir6968	0.641942785965905	-2.79773081048849	1.00861636175672	0.316604209985601	0.569351172271299	-5.67959851312933
Mir6976	-0.534842144775557	-0.596630253652149	-1.00689640627966	0.317424295764815	0.570169879699267	-5.81143789508987
Mir3572	0.465027494833923	0.318679494221895	1.00517997818676	0.318244116489188	0.571114077112784	-5.96503542365337
Mir296	0.240260736006049	8.36693726201018	1.00405348674678	0.318782934000503	0.571612279370621	-6.57321904718673
Mir770	0.342900739986313	3.35186833384079	1.00014365786477	0.320657793623141	0.573276743769911	-6.23302413223811
Mir6930	-0.42071645737375	-3.64638072783359	-0.998721177715202	0.321341730420054	0.574052286660977	-6.05223913414067
Mir743b	0.496099011712948	-3.37741936631447	0.991747044777945	0.324709005267948	0.57758019599554	-5.88617764153265
Mir674	0.239570087428041	8.15848822576165	0.9804561179064	0.330210087491908	0.582921285130131	-6.57912655399782
Mir7660	0.686918193123189	-2.28143317388633	0.973719293251699	0.333521538652904	0.586107590982559	-5.66214101526767
Mir7236	-0.557373100330429	-3.13086013300479	-0.966133108666981	0.337276595476666	0.589588297315189	-5.80271133669809
Mir219a	0.336597130213939	3.3756070094389	0.961916613090648	0.353330413882468	0.593183641880237	-6.24137820145653
Mir106b	0.212722413820104	9.03648128032263	0.941714492578138	0.349551146723207	0.601063786475199	-6.69024165550386
Mir425	-0.240410330032666	7.60140170925728	-0.941018746784043	0.349905071704345	0.60140227925973	-6.57103645506053
Mir5103	-0.607809852728961	-2.64037530265261	-0.925233590763249	0.357997315298579	0.608363772516236	-5.72260170378611
Mir7659	0.48927750082319	-3.25111751422095	0.925006278388285	0.35811471862903	0.60837956102627	-5.88944022197792
Mir1954	0.447420844798396	-3.44449877147591	0.915587089763164	0.363001326102662	0.612691114770329	-5.99482854434933
Mir3569	0.55595304696495	-3.00918739119519	0.910481566002332	0.365667767423299	0.615135763006968	-5.81716310042427
Mir669p	-0.531327325101011	-1.10821143845188	-0.898260484697928	0.374092539158986	0.621405544433755	-5.82263635038246
Mir6961	-0.404306160912423	-3.55462604332965	-0.897666647778146	0.372415398518059	0.621586961061938	-6.08535343876084
Mir764	-0.43880281699781	-3.47179352162415	-0.89412584977141	0.374293599089224	0.623419562787443	-6.03209926200656
Mir6237	0.469066562386845	-3.36252424488997	0.891587969610342	0.375643481080567	0.624423866449113	-5.97076195555005
Mir219c	0.445180013275598	-0.0456923863109923	0.89085774414707	0.37603245146986	0.624754072118151	-6.0125918031591
Mir6933	0.537448501147069	-2.99867842355099	0.885382400784508	0.378957096632586	0.627185077609612	-5.83456188346338
Mir19b	-0.203579312679087	9.4898515045768	-0.881869562336739	0.381179493870265	0.628795317799105	-6.7834048598431
Mir222	0.232367886219997	7.55417622840917	0.880719927096817	0.381458787608852	0.629529536617754	-6.62174469582282
Mir146b	0.237599821775844	6.90643554684272	0.873715393364976	0.385236537651506	0.632496351059956	-6.57558870284477
Mir7240	0.475951627879549	-3.26582522507272	0.86743350616889	0.388644335199207	0.636065491950145	-5.94506128234241
Mir1839	-0.254536139632251	5.87222789861334	-0.866494328987742	0.389366706416029	0.636555981072487	-6.50170196016689
Mir8120	0.567321450556283	-2.47417343099878	0.866318537396451	0.389251136717892	0.636672820099426	-5.75909594522483
Mir7006	-0.57320948738175	-2.11307679100454	-0.859805298226143	0.392807602539057	0.639731725146744	-5.75546448985793
Mir7062	0.478775502620246	-3.17107870812587	0.856339326970174	0.394708323184808	0.641327402131932	-5.91555927705603
Mir1905	0.366313313203663	-3.64921596957712	0.853146910567448	0.396464045148037	0.642785446263843	-6.18436182663981
Mir3098	0.320579532824415	1.95076730375492	0.850247626351954	0.398062719282829	0.644025488777669	-6.28962881906011
Mir3094	-0.528404054495859	-2.92556502218413	-0.847797683507117	0.399416713186564	0.64526201653332	-5.83928106694949
Mir5616	-0.558171145722354	-2.45522712463867	-0.840923787779669	0.403230747143985	0.648736414015223	-5.77471707199828
Mir6977	0.34500392770438	1.19992568338797	0.8382914221191	0.404697217182015	0.650033766188907	-6.23353933509947
Mir7075	-0.343921000693575	1.10927538759662	-0.835222222960943	0.406411151209116	0.651353467752772	-6.2267118126354
Mir344e	0.51849300216258	-2.92858027607756	0.832303911507126	0.408044922505709	0.652559938182069	-5.85719120769144
Mir7219	-0.381209487184485	-3.50800075538425	-0.831243225339524	0.408639720088613	0.65304399180492	-6.11158550835195
Mir374b	-0.245280570678511	5.99936882595679	-0.830035718084649	0.409317491440456	0.653643544222281	-6.54227652877714
Mir7679	-0.537874204949746	-1.54235147149313	-0.827865615547896	0.410537281135821	0.65435806163044	-5.82408826109245
Mir3112	-0.538958008907358	-1.83848440051017	-0.82116287249993	0.41431871935886	0.657816552771658	-5.80034712553937
Mir6346	0.415531367281823	-3.35123060312024	0.819639858913765	0.415180872058439	0.658451935587804	-6.02581574963313
Mir3073a	0.404936406071037	-3.47845143511812	0.819476316262299	0.415273515172564	0.658536193082225	-6.09667279780051
Mir6941	0.488119555975326	-3.10387134948101	0.819164509437067	0.415450181060568	0.658657251958336	-5.91947581416847
Mir6937	0.460829273374805	-3.1604178281613	0.811637755437644	0.419728490693249	0.662374209414818	-5.94695383728228
Mir7669	-0.551268395555235	-2.4563324685514	-0.809738440060013	0.42081225282257	0.663393582700358	-5.79903804008696
Mir7058	-0.428547790471303	-3.28405063386625	-0.808213066296613	0.42168385502113	0.663890836656169	-5.99982906347039
Mir21c	0.54090619210458	-2.32634424968324	0.80264843728007	0.424872652349246	0.666540230542402	-5.80183516083933
Mir6965	-0.523727524310577	-2.25428706706647	-0.791797626872945	0.431131913383334	0.671572176529695	-5.80608202675558
Mir7087	0.396504330078612	-3.4242770357151	0.791420620049175	0.431350366238432	0.671746413072956	-6.08833529427451
Mir3076	0.305895811285333	1.52730216341907	0.788081865633613	0.433287832956334	0.673332847876873	-6.30597868971259
Mir7671	0.527145672237986	-2.46864059673009	0.780077262540356	0.437953759575138	0.676863240734042	-5.82500128709433
Mir1962	0.303712270442465	-3.79053869828806	0.779909983413699	0.438051581358523	0.676890991615494	-6.35165340336351
Mir466l	-0.509222801278032	-2.73155036683488	-0.779361185548088	0.43837259845304	0.677094264426291	-5.85053365635026
Mir449b	-0.520017121370321	-2.59513730153859	-0.773591987696343	0.441755616491328	0.679495756575684	-5.83575586047399
Mir6935	-0.498057322189856	-1.55159645388715	-0.773420603258871	0.441856348112972	0.679517584466232	-5.86440379704314
Mir301	-0.133493986439255	11.896641073568	-0.768613941241637	0.444686940869504	0.682353218566856	-7.10504023989554
Mir1950	0.502142241301322	-2.62350647303169	0.765045866630641	0.446794958126488	0.68389243612394	-5.84901465601724
Mir1961	0.363702367156886	-3.45935677312306	0.758737898956945	0.450535876965375	0.686932325596442	-6.13355740082645
Mir7243	0.407144611280714	-3.24935487073304	0.757874894026821	0.451049084477956	0.687395513177297	-6.02227733622784
Mir6345	0.354788078433179	-3.511979211268	0.757161365376896	0.451473657271666	0.687623200463528	-6.16896116106845
Mir103	0.0748024575363138	10.4026900223981	0.428231965730313	0.498261373603282	0.687790465916622	-6.88868614044422
Mir6911	-0.298843567192945	1.2844840278436	-0.755755282650883	0.452310997807051	0.688230586743277	-6.30816377795638
Mir763	-0.407958211467942	-3.21078561531722	-0.74760130776472	0.457184430990965	0.692039807907047	-6.01050188021923
Mir1951	-0.491369601492709	-2.30408522695768	-0.744344093546928	0.459139577774319	0.693447702886076	-5.84088418274378
Mir5620	0.481067930765848	-1.98867597805832	0.743387175864667	0.459714876791188	0.693735099135551	-5.84937475208448
Mir3091	0.378393308821536	-0.38137696017985	0.742118284220697	0.460478369874021	0.69430534821109	-6.07425192342052
Mir6546	0.460477556058072	-1.22863255126802	0.740788482932284	0.461279289121448	0.694900278330386	-5.93241199341417
Mir686	0.265483432769853	-3.85396864409475	0.738570033916204	0.462617195216233	0.695990345046727	-6.43389286704182
Mir7091	-0.437156245726461	-1.24507473988832	-0.732881862245816	0.466057709250724	0.698689138671706	-5.93527312165607
Mir7037	-0.343478658055059	-3.56864290397221	-0.724956905986295	0.470875258433021	0.70245208501932	-6.23546346579446
Mir290b	-0.396443533046851	-3.30502711227717	-0.724830315357205	0.470952439483952	0.702514013091693	-6.0734732740886
Mir3082	0.242442228500622	3.70869034227869	0.722392185664006	0.472440333280919	0.703667516080035	-6.48617833141144
Mir7030	0.473023353649411	-2.77467005463081	0.721950557525178	0.472710123994525	0.703749393485783	-5.90100523618542
Mir7090	-0.498844445925784	-2.36368166073085	-0.715991103474563	0.476359215773621	0.706591240559118	-5.86192935095261
Mir181a	-0.0931687341046613	14.6058004525868	-0.71263709586767	0.48048589890438	0.707434662354802	-7.44417999555366
Mir7212	0.373563288385799	-3.28789350078192	0.712009108866678	0.478806229749704	0.708482007332304	-6.07270022636266
Mir7074	0.376585779110168	-3.32741716810812	0.71162164532945	0.479044707493276	0.70865442665118	-6.09420572635079
Mir7672	0.442899757513767	-2.78921250652648	0.709369419651393	0.48043222779834	0.709481363320252	-5.91082344098886
Mir7015	0.265469061831023	1.95747620465994	0.706920920243315	0.481943200215073	0.710753448134479	-6.4006748870037
Mir7034	-0.451547743738584	-2.55085841289883	-0.702501080471797	0.48467736043092	0.712544819912457	-5.88042790991058
Mir6919	0.283121851463379	-3.68165782879623	0.689979103499959	0.492469998579125	0.718741586472218	-6.337934079772
Mir7032	0.370623639199699	-3.3359527998672	0.68955831074905	0.49273305154729	0.7188847027843	-6.11402283537399
Mir6973b	-0.281799867940394	-3.71459532478704	-0.685500850230915	0.495273461079289	0.721098388666578	-6.36976022382957
Mir718	0.368004621280705	-3.26376097727339	0.674963201007085	0.50190441365684	0.725764693085796	-6.08522483562538
Mir6950	0.391999505154652	-3.13138830325846	0.674536389607733	0.502173997941408	0.72588660793769	-6.03115607805206
Mir767	-0.280966741869478	-3.67053529943213	-0.670281345701817	0.504865858106443	0.72809111477467	-6.3476300950783
Mir2861	-0.356766878952135	-3.27305696222222	-0.66997859900181	0.505057679722086	0.728264406689095	-6.0941043696766
Mir7061	0.368106789523949	-3.21283463432621	0.663222588649374	0.509348501031805	0.730997974732396	-6.07128653988165
Mir6907	-0.38979288679879	-3.12718483107766	-0.658285308926823	0.512496514087213	0.73282090120551	-6.03630228426433
Mir30a	0.109017508326232	12.6378714884509	0.656014116193672	0.513948099678592	0.733884201929943	-7.26284154176859
Mir5622	0.419414138576329	-1.81150738862967	0.654167834642581	0.515129719988998	0.734719197627874	-5.91986769951617
Mir6964	0.434857558291922	-2.41376248832732	0.651536816307161	0.516816058638705	0.736111562259084	-5.90623184793882
Mir3108	0.350138722746847	-0.586983277957573	0.650402170950421	0.517544204698337	0.736645237735225	-6.10059846576105
Mir7042	0.356075170031078	-0.739752199317169	0.647868269108799	0.519172263740741	0.737952087434794	-6.07534410017103
Mir1964	0.21212877035388	4.30057954038394	0.647643574656185	0.519316762588158	0.737965605884204	-6.56643974368936
Mir7227	-0.32354368678382	-3.45669742120754	-0.638486307249755	0.525223704971365	0.74163854932532	-6.21907270471509
Mir6920	0.271933789813729	-3.62650471538739	0.634524740636885	0.527789974355085	0.743462125583648	-6.3351069953052
Mir3089	0.387457481217287	-1.15191227310059	0.632771729328745	0.528927640476747	0.744036637796596	-6.01547162410799
Mir6943	0.370590174534003	-0.898468120286264	0.630222335707473	0.530584413234728	0.74510697403669	-6.05880402641824
Mir7022	0.358184360398972	-3.17086484213989	0.622201240898324	0.535814571250652	0.748857550962462	-6.07899236290093
Mir7067	0.313452641591098	-0.351376450877861	0.611986203744688	0.542513473447215	0.753371932333048	-6.16614280022718
Mir6947	0.389467761785946	-2.04137144909448	0.600735586167176	0.549940522777783	0.758790400109974	-5.93676590538292
Mir669g	-0.399239801363453	-1.97409960081409	-0.599209703315127	0.550951755147665	0.759626901890854	-5.93959089854782
Mir1966	0.344287450151307	-0.798732290049477	0.595768916512733	0.553235454849941	0.761323311914648	-6.09666361565952
Mir1967	-0.238963690836051	-3.68512904162625	-0.595068580556483	0.553700857668353	0.761664256467869	-6.4070491559255
Mir7014	0.304260347055373	-3.41222561923793	0.594202375085119	0.554276758569518	0.761891188778026	-6.21685968254124
Mir466k	-0.408148873857501	-2.47493136358492	-0.594166360619138	0.554300709442023	0.761897524099056	-5.94071709592157
Mir7661	0.409067509461307	-2.6290889777262	0.589169096489184	0.557629069826384	0.764076724952149	-5.95866626038526
Mir7065	0.38678679579056	-2.44921611780749	0.582698288854181	0.561953571806317	0.767063315095386	-5.94731215606463
Mir466q	-0.308571651801688	-3.30945462353156	-0.571026869417584	0.569795303326827	0.772839570048449	-6.17358360601213
Mir6927	-0.394117696359073	-2.52202575025989	-0.567720982770744	0.572026096679475	0.77442534968041	-5.95860915169625
Mir6989	0.228057793033283	1.32573557640591	0.566696657500955	0.572718164814481	0.775066405946193	-6.43586062011051
Mir5114	-0.383960978918675	-2.09744062371349	-0.565189248590601	0.57373735795743	0.775888775999077	-5.95281607975644
Mir7093	-0.294420020067982	-0.466011969432406	-0.563531051727513	0.574859515193892	0.776484752974583	-6.17435696762849
Mir7119	0.34611487221678	-3.02146229020871	0.560627865572825	0.576826747631188	0.777983373825246	-6.05617610236246
Mir7049	-0.307905139877523	-0.781408918371209	-0.560078230971628	0.577199550981907	0.77819309007524	-6.12022566147882
Mir23a	0.14563253358732	7.30454750803944	0.55120724989569	0.583232490681573	0.781857849184517	-6.83698610119502
Mir7060	-0.35519901944497	-2.04608219824252	-0.550648226030782	0.583613672963712	0.782126250485947	-5.96187544809209
Mir546	-0.206817613700927	-3.78704540984754	-0.545978261536978	0.586802609549324	0.784167207829143	-6.51279667960546
Mir6925	0.364524650251229	-1.96074548580929	0.540067433620245	0.59085066632409	0.786396762980545	-5.9735837494663
Mir1927	-0.310395507356922	-1.02503799612344	-0.538082780159669	0.592212801579995	0.787394573673116	-6.08997629198388
Mir873a	0.232132296428319	0.547090393095641	0.537376531919723	0.592697878624989	0.787604565560737	-6.35530548843239
Mir1936	0.365915877677479	-2.5280398554996	0.536503443831102	0.593297804415437	0.788162478542037	-5.97752422070097
Mir762	0.305325697983035	-3.11329216988599	0.530290322543417	0.597575211622412	0.790904619947277	-6.10394967385455
Mir8092	0.38292841102465	-1.86930094683601	0.526638661619734	0.600095848997046	0.792835002107752	-5.9875159696018
Mir7077	0.330416581339986	-2.81960077313058	0.52473243711941	0.601413610147762	0.793777299960814	-6.02095868913046
Mir5122	0.19677375034658	2.21857206360506	0.523852931555752	0.602022056232673	0.794232613412745	-6.53084666039733
Mir5116	-0.24869277125051	-3.4557565629282	-0.523101093575378	0.602542405869684	0.79452173901559	-6.28727672122396
Mir101c	-0.339023452462096	-1.62191539518396	-0.51926333551297	0.605201748574612	0.796417374381518	-6.01317216685996
Mir8111	0.22279266717104	0.644168220841658	0.51883766768712	0.605497042292766	0.796621965292801	-6.37914395845906
Mir322	0.0994082023498522	10.901590029515	0.517314726933122	0.60655407408568	0.797116552088777	-7.16902877861722
Mir331	0.153319822386151	6.24061166519089	0.516515713219796	0.607108984554062	0.79744673082027	-6.77102335742098
Mir3960	0.223844276385475	-3.65255163915334	0.512163273043604	0.610135786627769	0.799217051586666	-6.42617680410905
Mir3100	0.245185353457097	-3.47584128771832	0.509209637758443	0.612193712735105	0.800486579664896	-6.3049960119681
Mir3970	-0.19969315828952	1.24777746855452	-0.505165324682509	0.615016635765369	0.802296964855864	-6.46108187250393
Mir7670	0.24670595099408	-3.39112133437892	0.495821522825838	0.621560844129196	0.806319881807777	-6.25797932163147
Mir5135	0.294207494622453	-3.17740483175725	0.495621298206142	0.621701415028297	0.806426640035786	-6.14768887333122
Mir7578	0.274629378693179	-3.12509643779109	0.487512645338748	0.627406024553403	0.810125875945952	-6.12856509118078
Mir7674	0.320131477017229	-2.05167435666878	0.484281489178443	0.62968559128986	0.811279780018963	-5.99558968004664
Mir5104	-0.277783648284472	-3.15592414801595	-0.480883263463626	0.632086917678503	0.812561063025124	-6.14089736021941
Mir1902	0.188410368449411	-3.74638334818229	0.480033587654604	0.632687954885562	0.81301661221691	-6.51275865220132
Mir344	0.157356887471693	3.67621738462987	0.456869975271018	0.664097072852064	0.815459270420785	-6.59471183662576
Mir130c	0.216804546089281	-3.51277634078356	0.474609579955084	0.636530575422903	0.815559975815885	-6.3469605306813
Mir6984	-0.306233708622705	-2.01828412474316	-0.468378282443098	0.640957472063978	0.818525869708125	-6.00326925133836
Mir6954	0.312008991212092	-1.9668117594771	0.4540750961202	0.651168131950128	0.824658046735066	-6.01352179793649
Mir6353	0.207080051046285	-3.51228025011597	0.453672039992721	0.651456845339446	0.824679004877274	-6.3570365218635
Mir5134	0.228770972997109	-0.236412500044567	0.449538404551221	0.654420887263372	0.826215762569184	-6.27148926495162
Mir6377	-0.203995417879853	-3.55041540783758	-0.448421697116787	0.655222585569004	0.826577193535585	-6.38740515109969
Mir5131	0.285641279067938	-1.61887252103224	0.446228098439636	0.656798579214922	0.827151668248948	-6.0477027894572
Mir7211	-0.215060621756108	-3.43432113362746	-0.444768925366215	0.657847788746434	0.82755667762625	-6.31153675062475
Mir7041	-0.246910283675751	-0.849011379711935	-0.441499541590164	0.660201117457589	0.828858606599722	-6.16643258826292
Mir7685	0.218312665350393	-3.39354784241344	0.434392935190977	0.665328341095423	0.831892733750947	-6.28762534678153
Mir7232	0.175718523830123	-3.68170241143659	0.433092652773819	0.666268201079115	0.832460136032842	-6.48603115441027
Mir5623	-0.242267076250952	-3.19138026213797	-0.430464832675667	0.668169254829892	0.833434297561883	-6.17929863848787
Mir7647	0.281192174825179	-2.71884033115342	0.430388903080082	0.668224217265859	0.833476461870095	-6.04536462954105
Mirlet7g	0.0880625462070056	10.357360518921	0.426980922681612	0.670692986607779	0.834460298650955	-7.16070516385551
Mir3097	0.26869816652255	-1.43976711782291	0.424041131050123	0.672825518500011	0.835688570193528	-6.07957207749009
Mir7028	0.270489177679708	-2.83851498675602	0.421507279531447	0.674665740225308	0.836847251730803	-6.07037677649013
Mir19a	0.113673746068267	7.40197290685168	0.419317768781328	0.676257485378975	0.83775256208121	-6.9090852412673
Mir3099	0.128530293665981	5.18420741060836	0.415813559434539	0.678808074188675	0.838973639056387	-6.74201152016211
Mir1843b	0.131592052464195	4.84526548684715	0.414529671716941	0.679743513410582	0.839570547744867	-6.7209915727337
Mir3969	0.150832833596341	-3.82924302881272	0.413847981842317	0.680240396775832	0.839795326085085	-6.6072761813631
Mir3547	0.224205499864129	-3.28001325801212	0.406955893207779	0.68527196985137	0.843308586583032	-6.23626298344989
Mir190a	-0.13765098429774	3.52460986244032	-0.400515196661394	0.689986932862037	0.845918923587702	-6.65756770671437
Mir6339	-0.206625782352923	-3.32414891251617	-0.40010415093046	0.690288262226465	0.84610090977262	-6.26220984336648
Mir5710	-0.173574843717267	-3.58557771925721	-0.399050857014957	0.691060639626716	0.846415523632225	-6.43371810449084
Mir7662	-0.198462161611407	-3.42870112967883	-0.395871082256054	0.693394349572146	0.847783098071912	-6.32849623129468
Mir7021	0.213874635731762	-0.747605981620625	0.389139760908448	0.698344410155011	0.850599315101617	-6.20538758322563
Mir6912	0.251098936062381	-2.88046936101846	0.388793083210094	0.698599706462173	0.850760859405145	-6.09147653115051
Mir6376	-0.179397791452297	-3.48991898181862	-0.387114352518824	0.69983642968942	0.851471979302444	-6.37268931575831
Mir7013	-0.214585583611755	-3.24445746909045	-0.381682861969964	0.703843375941982	0.854210013917818	-6.22649097334128
Mir1894	0.257631099549063	-2.3235222868538	0.379803411813545	0.705231858361263	0.854848641945214	-6.03373042909437
Mir107	-0.0849282433197779	8.90607009272673	-0.369663695380518	0.712739986065218	0.859341336080775	-7.0543925974413
Mir7051	-0.242064733874412	-2.63190650087109	-0.361452765958859	0.718840854497772	0.862801554346266	-6.05786845409077
Mir1893	0.234498941752655	-2.4972113273685	0.36003461828862	0.719896432843154	0.863455222875066	-6.04702023911162
Mir6541	-0.147628045336276	-3.67174899488389	-0.352655620014736	0.72539765206548	0.866374206772008	-6.51375159901891
Mir6923	0.202734845300071	-3.13599055718156	0.351022139619449	0.726617421749921	0.866909021474332	-6.18561054028967
Mir741	0.134079192081912	-3.73504552139141	0.346183003298931	0.730235098682879	0.868489779568878	-6.5611383682736
Mir8102	-0.241108765063814	-2.30545675009499	-0.34612038949104	0.730281948377349	0.868489779568878	-6.0428132127978
Mirlet7d	-0.0752972962551727	9.60660645406202	-0.343995235610681	0.731872666347159	0.86921326017068	-7.12480611775042
Mir873b	0.148342964909583	0.557632200208425	0.343704451105594	0.732090415811304	0.869367024485939	-6.4416376551364
Mir6957	-0.149973749050263	-3.50444225813579	-0.328350294986564	0.743619034699566	0.876399312921743	-6.40353918620593
Mir6924	0.135913143947656	-3.70937774196156	0.327881519923146	0.74397195364097	0.876500649794271	-6.54787815393346
Mir3079	0.221726483693516	-1.87102367463563	0.326901568541927	0.744709890822225	0.876762445379693	-6.06677769602628
Mir28b	0.12786661495714	-3.71185387732341	0.324708061039043	0.74636254441044	0.877699460292867	-6.55114416617547
Mir22	0.0582103774844902	11.3350148368487	0.31332762036133	0.754955886720379	0.881845249052648	-7.29643625301441
Mir672	-0.107251347596549	3.446541559155	-0.312786783048057	0.755365053469357	0.88195704482353	-6.68521858235395
Mir6988	0.119272199446332	1.6134135867405	0.312621901902828	0.755489807115013	0.881998132600323	-6.57354493059597
Mir6934	-0.207758368311681	-2.42911984023659	-0.303632807246369	0.762300978243496	0.885436199510205	-6.06026979092854
Mir1953	0.184966005460138	-2.94157259984445	0.296539517231934	0.767689004546507	0.888287807465013	-6.13322978889999
Mir1668	-0.186251980910463	-1.59606047367929	-0.295077670373562	0.768800852269199	0.888839653724671	-6.10380611111179
Mir8097	0.151420837748983	-3.36695581725228	0.287418654850674	0.774634017909956	0.891606218346111	-6.32458388048585
Mir1963	0.147790106476009	-3.37605818272931	0.286688326513688	0.775190926691985	0.891842738418904	-6.33020388685903
Mir7238	0.189407399894923	-2.73494394172062	0.286571097589801	0.775280330121596	0.891842738418904	-6.09373088011621
Mir698	0.13959152780015	-3.49177579809076	0.285785558093797	0.77587949216139	0.892157652711315	-6.40676667526975
Mir7029	0.168630595586761	-1.22019847668941	0.284022838982687	0.777224483208589	0.892663289461978	-6.1596437287205
Mir669j	0.121630235863062	-3.59549874448736	0.282306352585947	0.778534853472094	0.893052452239502	-6.47901981889219
Mir6387	-0.115404979402533	-3.71096874538317	-0.276998426749565	0.782590993314044	0.895640251536462	-6.5672694632585
Mir7001	-0.091469997936647	-3.91938515538825	-0.272433715725345	0.786084032688826	0.897599460760369	-6.7328531874431
Mir1971	0.114227741171646	-3.62861566926555	0.270252824655844	0.787754467789281	0.89870355191982	-6.50633976655629
Mir5619	-0.181261876479554	-2.56080064995291	-0.269829861906842	0.788078548283874	0.89879713907764	-6.07717721805559
Mir719	0.10828026177076	-3.69887699973828	0.264425404515485	0.792222805574302	0.900577996504669	-6.56003080798286
Mir7071	0.175243774818102	-2.07751776970777	0.263879153956746	0.792642018599703	0.900862639071976	-6.07144517488153
Mir6929	0.174060450693642	-2.7765538523378	0.262070177727656	0.794030730807967	0.901468403689769	-6.10781169243675
Mir8118	-0.167272710307302	-2.83536994037823	-0.260199066394266	0.795467844717376	0.902271403850605	-6.11785973174683
Mir423	0.0505186148111665	11.2259102246448	0.257171810505907	0.797794439265913	0.903666918481815	-7.30189838672885
Mir375	0.0526282401988371	10.7356871348256	0.256686346153175	0.798167713763511	0.903838559731885	-7.25483093711557
Mir5626	0.138209045439889	-0.726871523332629	0.255532295459591	0.799055254661245	0.904236558932156	-6.25141441341361
Mir2139	-0.112488154685509	-3.56340625344774	-0.250750908097448	0.802735269509559	0.906475374223762	-6.46686566462577
Mir5621	-0.162269064509677	-2.71151171483558	-0.249059236896998	0.804038346783918	0.907223656484153	-6.09913490603842
Mir6405	-0.0949788068222863	-3.74192755269339	-0.245297506054218	0.806937959322831	0.908885132884639	-6.59914369489804
Mir330	0.0684623817756929	6.53211570256307	0.2435400400343	0.808293579051321	0.909647802194463	-6.89770483584022
Mir761	-0.131427380309223	-3.24036971787415	-0.242262141803211	0.809279654118279	0.910107484379854	-6.26525669065893
Mir29c	-0.081420880908862	3.64877791598486	-0.239978988900264	0.811042191264906	0.910789095526282	-6.71463782118555
Mir3103	-0.0929726840833733	1.49956318915555	-0.23985187885302	0.811140345900063	0.910791844450433	-6.58379329461595
Mir7038	0.151679645736388	-1.61691044065547	0.237987086643896	0.812580690000511	0.911425893670381	-6.1162144160844
Mir7018	0.13552529065171	-1.02990135600045	0.229158715017085	0.81940833645722	0.915059632795829	-6.20459278281033
Mir6979	0.148596204049882	-1.67411832786385	0.224908517252632	0.822700363666979	0.916668741696772	-6.11219755302208
Mir344i	0.147582921759037	-2.61017526281938	0.221711823571233	0.825178495744269	0.91797582890967	-6.09467812629017
Mir6966	0.144661585237568	-2.71087494250785	0.220748784511659	0.825925410369565	0.918313984415364	-6.10591150163854
Mir148b	0.0466974624061264	9.5939856362903	0.216843129204181	0.828956204664724	0.920099576148896	-7.15958828920914
Mir6928	0.126753155599654	-3.10605081497582	0.212477768829055	0.8323468087953	0.922089229311166	-6.210097501841
Mir6904	0.120259023555357	-1.0033038067647	0.211289516051714	0.83327028732511	0.922456836987641	-6.21301986549665
Mir6980	-0.140438810014442	-2.74064980607467	-0.210310278074703	0.834031501798986	0.922690975885072	-6.11203016685907
Mirlet7i	0.0358686071943886	12.0500073835296	0.209134979056472	0.834945334842707	0.923390748632407	-7.39590664876469
Mir7002	0.129894001491774	-2.98047246037616	0.208307973365589	0.8355884950925	0.923834405569867	-6.16556273251275
Mirlet7a	0.0169698340705335	10.4583658992411	0.05555144350214	0.837654688519252	0.923863979979814	-7.2445373080346
Mir6963	0.125424345912718	-1.3752511973526	0.204980422240654	0.838177453966558	0.925147723368844	-6.15506197227168
Mir467b	-0.105077573131408	-3.3489451889606	-0.199496912296943	0.842447722449382	0.927000503912225	-6.33680402353179
Mir6368	0.0931451778856535	-3.42544842798577	0.194360218857657	0.846452208493376	0.929229110550208	-6.38522124601528
Mir6946	-0.110349659036271	-0.905820527584402	-0.193823198385664	0.84687109714375	0.929430811137067	-6.23343438778903
Mir6341	-0.116315335981098	-2.96281062535511	-0.184084468397838	0.85447508809	0.933328569307967	-6.16488897221792
Mir6900	0.0979756483268664	-3.36455327445388	0.183741786662825	0.854742909693649	0.933447204205849	-6.34845545649532
Mir1932	-0.0939783469829789	-3.31720513420716	-0.181847320478521	0.856223830162491	0.934047270595439	-6.32042171549283
Mir6898	-0.104711970828964	-3.13368245502313	-0.178666419803475	0.858711528239878	0.935486027531257	-6.22742632672294
Mir1941	0.110131782838094	-2.97471482004483	0.177718568568395	0.859453095917047	0.935952902922733	-6.16906968876504
Mir1934	-0.0659104655914812	1.71496435588252	-0.174761943543036	0.861767072897423	0.936818878628849	-6.61554759743929
Mir6905	-0.0861122639978606	-3.40784667621809	-0.16859855192063	0.866594672793242	0.939450936211796	-6.37975837184963
Mir7008	-0.0990373071175033	-1.21068505267277	-0.165109039416159	0.86933017081478	0.941021840026519	-6.18713602653954
Mir3474	0.108224994171709	-2.4989540026333	0.157053347887658	0.875651235957077	0.94399895551562	-6.09574492705357
Mir7667	-0.0928121281181492	-2.6756571821858	-0.141467788908526	0.887903440199303	0.948897268316849	-6.11423138836596
Mir7045	-0.0794476919172295	-3.16762592541559	-0.137261418108082	0.891214997371008	0.950653190832223	-6.24969117332863
Mir6909	0.0884778863758717	-2.5749814340286	0.135688549366073	0.892453773835003	0.951195208719945	-6.10466647891245
Mir6951	-0.0846310987566824	-2.88850399094085	-0.132534437052655	0.894938727447661	0.952050648506288	-6.1524165417807
Mir6921	-0.0831012499212355	-1.90931920741428	-0.127922551591905	0.89857407075092	0.953969884245515	-6.10666161512626
Mir340	-0.0282050329868134	9.73369010547636	-0.126749564662748	0.899499033992569	0.954307826072702	-7.18766511204123
Mir878	-0.0449463539009486	-3.83374644660227	-0.12492550158503	0.900937682335556	0.954950790971662	-6.69312330574122
Mir383	-0.0410495886256348	3.71244501055052	-0.122423418636326	0.902911628386751	0.956039781565037	-6.73889452784526
Mir688	0.077704428507504	-2.80119050019941	0.120977919983306	0.904052293025383	0.956608573284645	-6.1363622023488
Mir6902	-0.0814373471654417	-2.33267728012859	-0.118010577866182	0.906394498331505	0.957616824476352	-6.09404410815322
Mir7046	-0.0449286392261454	1.77843352014073	-0.117700789683562	0.906639071029759	0.957788521439873	-6.62897999611478
Mir3962	0.0826346594939235	-2.11776039781352	0.117405254253424	0.90687239984158	0.957854542832224	-6.09625255573462
Mir3087	-0.0766644786762866	-1.73875516193044	-0.115701114986801	0.908217998005787	0.958489354573234	-6.12309143540111
Mir491	0.067903379345458	-1.06689758481955	0.114708515473133	0.90900188453456	0.95880287143395	-6.21758138290115
Mir7083	-0.0457189865640438	0.956257148533964	-0.1120607337105	0.911093360284746	0.959582925721969	-6.54869147993454
Mir6939	-0.0621565197034763	-0.977240262676085	-0.109264751448422	0.913302582082284	0.960612587402292	-6.23356605814581
Mir7063	-0.0523242580686365	0.0293411718536606	-0.108610394914074	0.91381971585605	0.960845654852206	-6.41156112298203
Mir5618	-0.058088338363428	-3.09184208436928	-0.101173890948272	0.919699301860157	0.963527950040135	-6.2188959083136
Mir6931	-0.0643401384049494	-2.98809268194547	-0.0998680539101168	0.920732219268478	0.964076630760357	-6.18358285465857
Mir7078	-0.03538082223706	-3.69904295163494	-0.0896736619597817	0.928800543651747	0.9673305813218	-6.59286947555602
Mir5113	-0.0388421419838722	0.331560078144022	-0.086179437050159	0.93156780316638	0.968518007785807	-6.46287124510473
Mir713	-0.0506304136518444	-2.98862504702676	-0.0829683264544363	0.934111595664381	0.969504119959308	-6.1852375282433
Mir3102	-0.0234096307018376	5.61235426958568	-0.0781276853585132	0.937947567809306	0.971150820279579	-6.85493795053276
Mir6942	0.046344737731289	-3.04363136728799	0.0765220915663263	0.939220252064214	0.971631823648435	-6.20382752087915
Mir3077	0.0326273752808705	0.248713275742436	0.0723130032530422	0.942557357284451	0.973317571145435	-6.450630778432
Mir6340	0.0241223583095069	-3.76195141554755	0.0627135553379444	0.950171877560507	0.977034051085568	-6.64233566476443
Mir7039	-0.0270662253593892	-3.58311595096928	-0.0598626215804182	0.952434236551324	0.978211274528543	-6.51071581305885
Mir101a	-0.0152432682220819	8.00794635450483	-0.0596367396330024	0.952613502196768	0.978212678298246	-7.04555314596589
Mir7092	-0.0351799365832714	-2.96715774549047	-0.0553020027313998	0.95605412297812	0.979910698330327	-6.18113672091549
Mir6897	-0.0201851690403039	-3.58304828941941	-0.0461823521009424	0.963295337193426	0.983423826072214	-6.51139770935307
Mir7664	-0.0270841536417188	-2.86214936847077	-0.041799077291801	0.966776897415209	0.985133579069315	-6.15292815285443
Mir7115	-0.0165193164998618	-3.30190228393941	-0.0311649873618088	0.97522592808071	0.988424663142345	-6.3268669921923
Mir7036b	0.0185201117108232	-1.3998146229538	0.0301454007132852	0.976036177820983	0.988798727371261	-6.17113520298611
Mir8100	0.0159347839947172	-3.27410454598096	0.0293543183292069	0.976664856200713	0.988992425465355	-6.31121357889834
Mir693	0.0118592466499836	-1.78455984099439	0.0181400715751343	0.985578296151677	0.993345307773474	-6.12474166636273
Mir7033	0.00978370849097789	-1.0073676112868	0.0169225121749002	0.986546182084488	0.99373601642945	-6.23407347741258
Mir467f	0.00632315499868758	-3.49539594437833	0.013182890979443	0.98951907447131	0.995330708166272	-6.45110385173533
Mir7066	0.00402529870989722	-3.42339245032631	0.00821418269827042	0.993469278903229	0.997063577805221	-6.40365183002143
Mir881	-0.000601444187502926	-3.50438113370622	-0.00127171938697474	0.998988902805775	0.999521764552255	-6.45728406572081
