# Supplementary material for: Sequencing Reveals miRNAs Enriched in the Developing Mouse Enteric Nervous System
Source: Noncoding RNA. 2023 Dec 22;10(1):1. doi: 10.3390/ncrna10010001 (PMC10801555; doi:10.3390/ncrna10010001)
Supplement: Supplementary file 1 [file ncrna-10-00001-s001.zip › revisedSupplement/supplementaryFile2.csv]

id	geneSymbol	gfpPos1	gfpPos2	gfpPos3	gfpPos4	avg
ENSMUSG00000072235	Tuba1a	104510	111610	112188	108842	109287.5
ENSMUSG00000005610	Eif4g2	82436	75475	73360	87521	79698
ENSMUSG00000022122	Ednrb	73442	70422	63048	74806	70429.5
ENSMUSG00000025393	Atp5b	64488	66002	75678	62068	67059
ENSMUSG00000021546	Hnrnpk	68235	68609	61170	62556	65142.5
ENSMUSG00000023944	Hsp90ab1	65014	66348	63762	64058	64795.5
ENSMUSG00000037742	Eef1a1	61020	62872	64550	56045	61121.75
ENSMUSG00000032216	Nedd4	61141	56596	57174	64236	59786.75
ENSMUSG00000029580	Actb	51915	60308	56766	52959	55487
ENSMUSG00000032294	Pkm	49538	52091	64235	53917	54945.25
ENSMUSG00000020176	Grb10	48162	44881	56218	58815	52019
ENSMUSG00000004980	Hnrnpa2b1	56472	57370	42361	47062	50816.25
ENSMUSG00000039630	Hnrnpu	51760	49338	45471	50430	49249.75
ENSMUSG00000064370	mt-Cytb	52970	51249	47587	41199	48251.25
ENSMUSG00000051855	Mest	49796	47764	39183	44735	45369.5
ENSMUSG00000063229	Ldha	38799	43127	42910	36472	40327
ENSMUSG00000064351	mt-Co1	33424	44516	46279	36514	40183.25
ENSMUSG00000078812	Eif5a	39104	41397	43334	35797	39908
ENSMUSG00000001525	Tubb5	34731	40153	45177	36568	39157.25
ENSMUSG00000001270	Ckb	35205	35532	45327	36572	38159
ENSMUSG00000030057	Cnbp	39282	39285	34907	33276	36687.5
ENSMUSG00000015656	Hspa8	35043	40451	38784	31379	36414.25
ENSMUSG00000050708	Ftl1	33741	35840	40550	31147	35319.5
ENSMUSG00000016559	H3f3b	36375	37042	35170	32434	35255.25
ENSMUSG00000071866	Ppia	32556	36678	40236	30438	34977
ENSMUSG00000024501	Dpysl3	35905	36882	27170	37140	34274.25
ENSMUSG00000025151	Maged1	32958	30622	36814	34061	33613.75
ENSMUSG00000057666	Gapdh	30310	34094	37208	31283	33223.75
ENSMUSG00000063524	Eno1	29529	31686	39675	30450	32835
ENSMUSG00000019505	Ubb	31258	32545	37537	29123	32615.75
ENSMUSG00000025428	Atp5a1	28323	29810	36903	30810	31461.5
ENSMUSG00000006728	Cdk4	30759	31954	33625	28220	31139.5
ENSMUSG00000027184	Caprin1	30923	28028	31657	29970	30144.5
ENSMUSG00000053931	Cnn3	31221	30531	29441	29175	30092
ENSMUSG00000026864	Hspa5	30676	32588	27269	26464	29249.25
ENSMUSG00000036438	Calm2	28921	32951	25845	26065	28445.5
ENSMUSG00000037894	H2afz	27858	30112	31283	24222	28368.75
ENSMUSG00000037805	Rpl10a	27006	25891	29388	29363	27912
ENSMUSG00000064341	mt-Nd1	28253	26825	30696	24017	27447.75
ENSMUSG00000025613	Cct8	29250	29221	24158	25429	27014.5
ENSMUSG00000006932	Ctnnb1	26579	25227	28440	25918	26541
ENSMUSG00000047945	Marcksl1	25826	26409	28348	24420	26250.75
ENSMUSG00000027248	Pdia3	27889	29940	23263	23230	26080.5
ENSMUSG00000056201	Cfl1	24476	27804	27596	23646	25880.5
ENSMUSG00000020358	Hnrnpab	25457	27461	24077	26040	25758.75
ENSMUSG00000020048	Hsp90b1	26111	28740	22814	25026	25672.75
ENSMUSG00000051223	Bzw1	27600	26140	22939	24008	25171.75
ENSMUSG00000028639	Ybx1	26164	26473	23664	21352	24413.25
ENSMUSG00000005161	Prdx2	24367	24860	26814	21443	24371
ENSMUSG00000071172	Srsf3	25439	25631	23427	22521	24254.5
ENSMUSG00000057113	Npm1	26319	27634	21426	20932	24077.75
ENSMUSG00000059796	Eif4a1	22710	26129	26170	20703	23928
ENSMUSG00000057236	Rbbp4	21931	23470	25919	22899	23554.75
ENSMUSG00000021910	Nisch	18352	18813	27395	29567	23531.75
ENSMUSG00000032399	Rpl4	23263	25269	24881	20712	23531.25
ENSMUSG00000029447	Cct6a	24127	24021	24181	21363	23423
ENSMUSG00000030007	Cct7	23697	23784	24384	21784	23412.25
ENSMUSG00000032076	Cadm1	22425	24675	20204	24338	22910.5
ENSMUSG00000020349	Ppp2ca	23358	24184	22955	20792	22822.25
ENSMUSG00000066551	Hmgb1	24856	26270	19668	19998	22698
ENSMUSG00000029430	Ran	21720	24505	23555	20602	22595.5
ENSMUSG00000030110	Ret	19922	18599	22518	29328	22591.75
ENSMUSG00000001416	Cct3	20785	22599	24385	22235	22501
ENSMUSG00000020849	Ywhae	22373	23769	21952	21260	22338.5
ENSMUSG00000068823	Csde1	24509	24067	17133	22890	22149.75
ENSMUSG00000040385	Ppp1ca	20826	21170	25977	19889	21965.5
ENSMUSG00000031799	Tpm4	23062	23046	21892	19379	21844.75
ENSMUSG00000022285	Ywhaz	21849	22208	20652	22233	21735.5
ENSMUSG00000024097	Srsf7	22326	22397	22277	19925	21731.25
ENSMUSG00000049775	Tmsb4x	21086	23575	22475	19769	21726.25
ENSMUSG00000021877	Arf4	24339	23014	20112	19421	21721.5
ENSMUSG00000040681	Hmgn1	22430	24268	20072	20054	21706
ENSMUSG00000028832	Stmn1	21440	24666	20730	19792	21657
ENSMUSG00000022234	Cct5	21398	23002	21800	20371	21642.75
ENSMUSG00000026234	Ncl	23186	24425	18652	19715	21494.5
ENSMUSG00000028691	Prdx1	21547	23158	21309	19663	21419.25
ENSMUSG00000034994	Eef2	17802	16862	27431	23066	21290.25
ENSMUSG00000025203	Scd2	18844	18738	22732	24742	21264
ENSMUSG00000018379	Srsf1	23078	22083	19356	20181	21174.5
ENSMUSG00000069662	Marcks	20738	19417	20103	23774	21008
ENSMUSG00000070436	Serpinh1	18222	19607	26486	19697	21003
ENSMUSG00000031328	Flna	16749	13875	28774	24558	20989
ENSMUSG00000052727	Map1b	22098	26126	10015	24640	20719.75
ENSMUSG00000028452	Vcp	20821	20162	20341	21336	20665
ENSMUSG00000018593	Sparc	20797	18743	22452	19560	20388
ENSMUSG00000020719	Ddx5	23016	22804	16754	18918	20373
ENSMUSG00000001175	Calm1	20716	22723	18747	18906	20273
ENSMUSG00000046402	Rbp1	18893	22132	22011	17540	20144
ENSMUSG00000009079	Ewsr1	18907	19693	20342	21223	20041.25
ENSMUSG00000028692	Akr1a1	19295	19881	22531	18151	19964.5
ENSMUSG00000025982	Sf3b1	19964	19192	18999	21700	19963.75
ENSMUSG00000003038	Hmgn2	20637	20768	20048	17865	19829.5
ENSMUSG00000042834	Nrep	20141	21375	17747	18813	19519
ENSMUSG00000025130	P4hb	17716	18970	23208	17971	19466.25
ENSMUSG00000029472	Anapc5	19508	18625	20382	18988	19375.75
ENSMUSG00000006998	Psmd2	17343	18650	21351	19826	19292.5
ENSMUSG00000006699	Cdc42	20578	19888	18108	18526	19275
ENSMUSG00000012520	Phox2b	18190	18950	18195	21572	19226.75
ENSMUSG00000020737	Jpt1	19000	19412	19403	17240	18763.75
ENSMUSG00000059208	Hnrnpm	20329	19639	16107	17348	18355.75
ENSMUSG00000078578	Ube2d3	19983	17940	18133	17360	18354
ENSMUSG00000031311	Nono	17032	18694	19107	17831	18166
ENSMUSG00000032966	Fkbp1a	17299	18898	19498	16921	18154
ENSMUSG00000067274	Rplp0	16313	18549	22692	14978	18133
ENSMUSG00000062825	Actg1	17054	18540	18638	18294	18131.5
ENSMUSG00000053907	Mat2a	19833	18786	15325	18419	18090.75
ENSMUSG00000023150	Ivns1abp	20075	19407	14177	18330	17997.25
ENSMUSG00000025809	Itgb1	17042	18133	17853	18906	17983.5
ENSMUSG00000001924	Uba1	16016	15207	19781	20406	17852.5
ENSMUSG00000032324	Tspan3	18938	19053	15754	17005	17687.5
ENSMUSG00000046434	Hnrnpa1	18967	19229	15872	16102	17542.5
ENSMUSG00000018326	Ywhab	18395	19240	16257	16250	17535.5
ENSMUSG00000060373	Hnrnpc	16857	18714	17819	16713	17525.75
ENSMUSG00000042506	Usp22	16082	15279	18312	20284	17489.25
ENSMUSG00000020612	Prkar1a	18264	16804	17090	17263	17355.25
ENSMUSG00000037149	Ddx1	18494	18639	15466	16497	17274
ENSMUSG00000030357	Fkbp4	16736	17661	18528	15789	17178.5
ENSMUSG00000019961	Tmpo	16770	17078	17186	17398	17108
ENSMUSG00000025089	Gfra1	16450	16779	14320	20036	16896.25
ENSMUSG00000007872	Id3	17550	17186	18147	14501	16846
ENSMUSG00000092341	Malat1	17890	17959	17444	13772	16766.25
ENSMUSG00000062380	Tubb3	14925	16031	18920	16967	16710.75
ENSMUSG00000030978	Rrm1	17208	16260	15341	17798	16651.75
ENSMUSG00000026238	Ptma	15778	18696	17783	14311	16642
ENSMUSG00000068039	Tcp1	17394	18268	15865	14794	16580.25
ENSMUSG00000024740	Ddb1	12707	14617	20881	18070	16568.75
ENSMUSG00000020368	Canx	15058	16170	18254	16572	16513.5
ENSMUSG00000021270	Hsp90aa1	17426	19620	14369	14579	16498.5
ENSMUSG00000016319	Slc25a5	16561	17595	16817	14962	16483.75
ENSMUSG00000036309	Skp1a	17376	17264	16314	14620	16393.5
ENSMUSG00000096210	H1f0	15269	17217	16513	16115	16278.5
ENSMUSG00000019777	Hdac2	17775	18441	13296	15287	16199.75
ENSMUSG00000004530	Coro1c	14768	14265	19306	16337	16169
ENSMUSG00000026701	Prdx6	16563	16042	16739	15147	16122.75
ENSMUSG00000037236	Matr3	16709	15669	16929	15166	16118.25
ENSMUSG00000003814	Calr	15852	17051	16119	15378	16100
ENSMUSG00000030695	Aldoa	15544	17112	16023	15653	16083
ENSMUSG00000021939	Ctsb	15532	16356	15115	17224	16056.75
ENSMUSG00000032303	Chrna3	15522	16761	13587	17649	15879.75
ENSMUSG00000030744	Rps3	14061	16495	18614	14330	15875
ENSMUSG00000040731	Eif4h	15467	15607	17472	14570	15779
ENSMUSG00000031633	Slc25a4	15392	17133	17149	13353	15756.75
ENSMUSG00000023004	Tuba1b	15166	15581	17440	14714	15725.25
ENSMUSG00000040785	Ttc3	18381	16433	11229	16599	15660.5
ENSMUSG00000021282	Eif5	16594	16391	14914	14715	15653.5
ENSMUSG00000007564	Ppp2r1a	15000	14920	16725	15623	15567
ENSMUSG00000020571	Pdia6	16329	16323	15840	13548	15510
ENSMUSG00000064339	mt-Rnr2	10954	14432	23857	12286	15382.25
ENSMUSG00000076432	Ywhaq	16114	15672	14904	14785	15368.75
ENSMUSG00000025980	Hspd1	16618	16962	13218	14335	15283.25
ENSMUSG00000007850	Hnrnph1	18222	16993	10978	14325	15129.5
ENSMUSG00000024359	Hspa9	14568	15228	16048	14607	15112.75
ENSMUSG00000066979	Bub3	15040	16019	15987	13336	15095.5
ENSMUSG00000040945	Rcc2	12977	13583	17663	15764	14996.75
ENSMUSG00000034120	Srsf2	15525	15950	14317	14054	14961.5
ENSMUSG00000060036	Rpl3	15095	16201	15339	12983	14904.5
ENSMUSG00000066357	Wdr6	12543	13119	16345	17447	14863.5
ENSMUSG00000018583	G3bp1	14016	13971	17017	13916	14730
ENSMUSG00000030541	Idh2	13786	13761	17528	13514	14647.25
ENSMUSG00000029247	Paics	15982	15558	13143	13885	14642
ENSMUSG00000024304	Cdh2	16012	14682	12313	15475	14620.5
ENSMUSG00000027067	Ssrp1	15477	14810	13659	14197	14535.75
ENSMUSG00000024165	Jpt2	14763	15127	14412	13665	14491.75
ENSMUSG00000001847	Rac1	15025	14746	14135	13991	14474.25
ENSMUSG00000020649	Rrm2	15303	14964	13647	13971	14471.25
ENSMUSG00000020496	Rnf187	13645	14139	15766	14219	14442.25
ENSMUSG00000015291	Gdi1	14851	15907	11978	15027	14440.75
ENSMUSG00000045871	Slitrk6	16745	13320	12589	15044	14424.5
ENSMUSG00000007739	Cct4	15333	15134	14441	12555	14365.75
ENSMUSG00000015937	H2afy	15125	15173	13517	13529	14336
ENSMUSG00000024576	Csnk1a1	14764	14302	13813	14158	14259.25
ENSMUSG00000037664	Cdkn1c	13802	13621	17385	12180	14247
ENSMUSG00000029767	Calu	15026	12823	14977	14038	14216
ENSMUSG00000031422	Morf4l2	14303	15152	13395	13914	14191
ENSMUSG00000023456	Tpi1	13688	15076	15283	12702	14187.25
ENSMUSG00000021577	Sdha	14884	13642	13204	14961	14172.75
ENSMUSG00000032199	Polr2m	15190	15648	12580	13168	14146.5
ENSMUSG00000067786	Nnat	11815	13483	17376	13714	14097
ENSMUSG00000005732	Ranbp1	14767	16354	12877	12317	14078.75
ENSMUSG00000020372	Rack1	12974	13731	16849	12321	13968.75
ENSMUSG00000018293	Pfn1	12634	13715	16710	12481	13885
ENSMUSG00000035530	Eif1	13186	15114	13796	13063	13789.75
ENSMUSG00000047261	Gap43	14009	16328	11183	13459	13744.75
ENSMUSG00000009013	Dynll1	13529	15132	13965	12194	13705
ENSMUSG00000020917	Acly	11616	12336	14369	16313	13658.5
ENSMUSG00000033732	Sf3b3	12703	10950	16137	14823	13653.25
ENSMUSG00000016921	Srsf6	14290	13637	13541	13097	13641.25
ENSMUSG00000029121	Crmp1	11640	12572	14400	15245	13464.25
ENSMUSG00000016541	Atxn10	13775	13631	13666	11845	13229.25
ENSMUSG00000026355	Mcm6	13218	13205	12956	13527	13226.5
ENSMUSG00000017485	Top2b	14228	12439	12228	13836	13182.75
ENSMUSG00000019179	Mdh2	12861	13495	14109	12131	13149
ENSMUSG00000030654	Arl6ip1	13420	14220	12064	12813	13129.25
ENSMUSG00000027404	Snrpb	12690	13211	14877	11702	13120
ENSMUSG00000056076	Eif3b	11851	12512	15364	12739	13116.5
ENSMUSG00000003131	Pafah1b2	13450	13477	11449	13402	12944.5
ENSMUSG00000025132	Arhgdia	11569	12861	14489	12739	12914.5
ENSMUSG00000109324	Prmt1	12146	13171	14427	11667	12852.75
ENSMUSG00000032518	Rpsa	12046	12975	15375	10830	12806.5
ENSMUSG00000026229	Psmd1	13053	13568	13118	11426	12791.25
ENSMUSG00000026728	Vim	13009	13222	12966	11845	12760.5
ENSMUSG00000024966	Stip1	12071	12755	14131	12037	12748.5
ENSMUSG00000027479	Mapre1	12544	12834	12377	12903	12664.5
ENSMUSG00000031996	Aplp2	12258	13355	10652	14079	12586
ENSMUSG00000044533	Rps2	11479	12977	15064	10645	12541.25
ENSMUSG00000047126	Cltc	10241	9795	12568	17220	12456
ENSMUSG00000027803	Wwtr1	13411	11060	11739	13612	12455.5
ENSMUSG00000018286	Psmb6	11591	12769	14659	10712	12432.75
ENSMUSG00000002524	Puf60	11868	11825	14411	11484	12397
ENSMUSG00000019432	Ddx39b	12067	12501	12687	12113	12342
ENSMUSG00000013236	Ptprs	10625	8111	13980	16178	12223.5
ENSMUSG00000017421	Zfp207	13484	13113	11013	11045	12163.75
ENSMUSG00000068923	Syt11	11904	12992	10386	13247	12132.25
ENSMUSG00000021365	Nedd9	13437	11967	10546	12545	12123.75
ENSMUSG00000025016	Tm9sf3	12606	12478	11310	12075	12117.25
ENSMUSG00000048076	Arf1	11161	11743	13165	12092	12040.25
ENSMUSG00000037373	Ctbp1	11589	11956	12656	11937	12034.5
ENSMUSG00000052833	Sae1	12828	13175	10539	11397	11984.75
ENSMUSG00000025781	Atp5c1	11976	12771	12584	10541	11968
ENSMUSG00000027193	Api5	13053	11685	11434	11672	11961
ENSMUSG00000031207	Msn	11239	11724	11228	13359	11887.5
ENSMUSG00000000325	Arvcf	10603	11214	11766	13757	11835
ENSMUSG00000028249	Sdcbp	13302	12093	9958	11897	11812.5
ENSMUSG00000031353	Rbbp7	12606	11756	11518	11235	11778.75
ENSMUSG00000036667	Tcaf1	12865	12598	8607	12911	11745.25
ENSMUSG00000036371	Serbp1	12078	13130	11627	10124	11739.75
ENSMUSG00000000563	Atp5f1	12899	12745	10120	11083	11711.75
ENSMUSG00000028034	Fubp1	12906	11885	11645	10410	11711.5
ENSMUSG00000024012	Mtch1	10993	10867	14210	10585	11663.75
ENSMUSG00000045128	Rpl18a	10174	11985	14082	10165	11601.5
ENSMUSG00000029064	Gnb1	11683	12075	11220	11350	11582
ENSMUSG00000028484	Psip1	12485	12706	10115	10906	11553
ENSMUSG00000002870	Mcm2	11659	9917	13793	10803	11543
ENSMUSG00000005566	Trim28	10843	10111	13624	11418	11499
ENSMUSG00000000001	Gnai3	12608	11835	9895	11440	11444.5
ENSMUSG00000034675	Dbn1	9825	10297	14885	10709	11429
ENSMUSG00000043716	Rpl7	11148	12234	12433	9847	11415.5
ENSMUSG00000005683	Cs	11426	10966	12130	11028	11387.5
ENSMUSG00000063358	Mapk1	11459	11165	11535	11139	11324.5
ENSMUSG00000021218	Gdi2	12039	11682	10514	11057	11323
ENSMUSG00000029581	Fscn1	10992	10610	11404	12249	11313.75
ENSMUSG00000038156	Spon1	10744	9283	11071	14100	11299.5
ENSMUSG00000000568	Hnrnpd	12125	12584	9643	10787	11284.75
ENSMUSG00000022454	Nell2	11678	11223	10704	11427	11258
ENSMUSG00000031708	Tecr	10835	11169	12060	10869	11233.25
ENSMUSG00000039218	Srrm2	11336	11650	9393	12536	11228.75
ENSMUSG00000032187	Smarca4	10403	10569	10691	13164	11206.75
ENSMUSG00000027642	Rpn2	10871	10569	13213	10162	11203.75
ENSMUSG00000026042	Col5a2	11055	10089	11851	11742	11184.25
ENSMUSG00000001833	Sept7	12883	12030	9270	10393	11144
ENSMUSG00000022205	Sub1	11600	12143	10320	10345	11102
ENSMUSG00000027620	Rbm39	12323	11393	10221	10307	11061
ENSMUSG00000037072	Selenof	12323	12056	10779	9059	11054.25
ENSMUSG00000027834	Serpini1	12524	12208	7158	12201	11022.75
ENSMUSG00000012848	Rps5	10507	10512	13717	9325	11015.25
ENSMUSG00000025871	4833439L19Rik	10865	10774	10362	12022	11005.75
ENSMUSG00000037058	Paip2	11815	12147	9592	10379	10983.25
ENSMUSG00000041879	Ipo9	10737	9879	10477	12830	10980.75
ENSMUSG00000018166	Erbb3	10036	8631	10481	14677	10956.25
ENSMUSG00000032481	Smarcc1	10994	11256	9936	11555	10935.25
ENSMUSG00000019877	Serinc1	12061	11476	9457	10685	10919.75
ENSMUSG00000020321	Mdh1	11384	11707	10611	9958	10915
ENSMUSG00000025651	Uqcrc1	8488	8527	15947	10616	10894.5
ENSMUSG00000030062	Rpn1	10510	10564	11366	11073	10878.25
ENSMUSG00000031447	Lamp1	10439	10758	10851	11449	10874.25
ENSMUSG00000000787	Ddx3x	12275	11859	8012	11348	10873.5
ENSMUSG00000051695	Pcbp1	10767	10788	11888	9977	10855
ENSMUSG00000045983	Eif4g1	10598	10564	9583	12660	10851.25
ENSMUSG00000015749	Anp32e	11241	11719	9666	10637	10815.75
ENSMUSG00000032096	Arcn1	11619	11068	8921	11583	10797.75
ENSMUSG00000024661	Fth1	10638	11737	11475	9321	10792.75
ENSMUSG00000020914	Top2a	11407	9930	10962	10781	10770
ENSMUSG00000042323	Pbrm1	11622	11794	9385	10263	10766
ENSMUSG00000000740	Rpl13	10069	11234	12421	9261	10746.25
ENSMUSG00000047139	Cd24a	10678	11898	9924	10387	10721.75
ENSMUSG00000047187	Rab2a	12097	10956	9266	10561	10720
ENSMUSG00000071547	Nt5dc2	8993	10278	12688	10821	10695
ENSMUSG00000018770	Atp5g3	9880	11720	11336	9508	10611
ENSMUSG00000027523	Gnas	10880	10967	10626	9918	10597.75
ENSMUSG00000026043	Col3a1	9494	3346	24242	5191	10568.25
ENSMUSG00000029090	Adgra3	9791	9347	11307	11816	10565.25
ENSMUSG00000019960	Dusp6	10444	11024	9745	10898	10527.75
ENSMUSG00000036427	Gpi1	9976	10432	10899	10739	10511.5
ENSMUSG00000059119	Nap1l4	10594	10477	11040	9812	10480.75
ENSMUSG00000030751	Psma1	11197	11532	10228	8895	10463
ENSMUSG00000023495	Pcbp4	9410	9660	12250	10483	10450.75
ENSMUSG00000042978	Sbk1	10361	9657	8798	12948	10441
ENSMUSG00000028546	Elavl4	11440	11538	7743	10943	10416
ENSMUSG00000054717	Hmgb2	10653	12337	10224	8434	10412
ENSMUSG00000022043	Trim35	9054	8730	12781	11007	10393
ENSMUSG00000006498	Ptbp1	9043	9240	12307	10881	10367.75
ENSMUSG00000001729	Akt1	10065	9324	11654	10423	10366.5
ENSMUSG00000026496	Parp1	8469	9120	11837	11951	10344.25
ENSMUSG00000029467	Atp2a2	10513	8794	9532	12515	10338.5
ENSMUSG00000020114	Cand1	10760	7956	9972	12378	10266.5
ENSMUSG00000021134	Srsf5	12149	11750	7326	9640	10216.25
ENSMUSG00000032320	Rcn2	10983	10150	9831	9753	10179.25
ENSMUSG00000020547	Bzw2	10829	10779	10064	8997	10167.25
ENSMUSG00000021111	Papola	10843	9861	9038	10822	10141
ENSMUSG00000026553	Copa	8570	9131	12219	10635	10138.75
ENSMUSG00000020929	Eftud2	9975	9370	10409	10799	10138.25
ENSMUSG00000009575	Cbx5	10409	9189	9724	11190	10128
ENSMUSG00000028618	Tmem59	10408	10498	9981	9610	10124.25
ENSMUSG00000062078	Qk	11275	9958	8498	10703	10108.5
ENSMUSG00000044783	Hjurp	9631	10017	10166	10579	10098.25
ENSMUSG00000025268	Maged2	10029	9660	11632	9026	10086.75
ENSMUSG00000020869	Lrrc59	9485	9398	10710	10725	10079.5
ENSMUSG00000015165	Hnrnpl	10216	10241	10526	9306	10072.25
ENSMUSG00000028081	Rps3a1	9941	10883	10642	8789	10063.75
ENSMUSG00000042520	Ubap2l	9791	9807	9241	11388	10056.75
ENSMUSG00000024608	Rps14	8293	9606	13631	8591	10030.25
ENSMUSG00000064367	mt-Nd5	11483	10087	9721	8823	10028.5
ENSMUSG00000033307	Mif	9316	10904	11210	8658	10022
ENSMUSG00000063632	Sox11	12469	11632	5956	10003	10015
ENSMUSG00000031715	Smarca5	10695	9658	9064	10611	10007
ENSMUSG00000022462	Slc38a2	9880	9016	10721	10289	9976.5
ENSMUSG00000033006	Sox10	9965	9222	10819	9878	9971
ENSMUSG00000003970	Rpl8	9520	9878	11333	9151	9970.5
ENSMUSG00000053477	Tcf4	12109	10325	7344	10046	9956
ENSMUSG00000010097	Nxf1	10301	10631	9463	9396	9947.75
ENSMUSG00000001435	Col18a1	9086	8625	10830	11236	9944.25
ENSMUSG00000006800	Sulf2	8642	7877	12779	10475	9943.25
ENSMUSG00000040028	Elavl1	9674	9599	10552	9912	9934.25
ENSMUSG00000052997	Uba2	9312	10061	9963	10381	9929.25
ENSMUSG00000020290	Xpo1	10189	9168	9489	10869	9928.75
ENSMUSG00000062397	Zfp706	10360	11219	8460	9640	9919.75
ENSMUSG00000038502	Ptov1	8664	8106	12458	10445	9918.25
ENSMUSG00000029730	Mcm7	9078	9212	11713	9522	9881.25
ENSMUSG00000015733	Capza2	10756	11410	8370	8767	9825.75
ENSMUSG00000054766	Set	10541	10637	8868	9238	9821
ENSMUSG00000005410	Mcm5	8164	8344	12479	10205	9798
ENSMUSG00000027500	Stmn2	9305	11499	7960	10372	9784
ENSMUSG00000001016	Ilf2	9668	10577	10051	8815	9777.75
ENSMUSG00000028757	Ddost	9554	9342	11312	8853	9765.25
ENSMUSG00000008393	Carhsp1	9223	9690	9748	10389	9762.5
ENSMUSG00000024758	Rtn3	10273	10135	8254	10375	9759.25
ENSMUSG00000058355	Abce1	11623	9705	8181	9527	9759
ENSMUSG00000021024	Psma6	9879	10707	9712	8707	9751.25
ENSMUSG00000055302	Mrfap1	10174	10380	9349	9080	9745.75
ENSMUSG00000058013	Sept11	8735	8808	10119	11299	9740.25
ENSMUSG00000027750	Postn	11152	10506	8085	9175	9729.5
ENSMUSG00000031068	Glrx3	9880	10541	9666	8692	9694.75
ENSMUSG00000019843	Fyn	9652	9867	8721	10503	9685.75
ENSMUSG00000002718	Cse1l	9862	9608	9800	9384	9663.5
ENSMUSG00000005103	Wdr1	9445	8878	10868	9424	9653.75
ENSMUSG00000029840	Mtpn	9530	9985	8766	10255	9634
ENSMUSG00000029169	Dhx15	10068	9024	9111	10287	9622.5
ENSMUSG00000061904	Slc25a3	9837	10090	9428	9135	9622.5
ENSMUSG00000023175	Bsg	8421	9289	11468	9278	9614
ENSMUSG00000003429	Rps11	8445	10032	11136	8814	9606.75
ENSMUSG00000020265	Sumo3	9449	8454	11477	8997	9594.25
ENSMUSG00000006369	Fbln1	7533	9006	11510	10274	9580.75
ENSMUSG00000006304	Arpc2	9983	10262	8938	8883	9516.5
ENSMUSG00000017493	Igfbp4	9933	8928	9891	9298	9512.5
ENSMUSG00000031320	Rps4x	9538	9938	9836	8710	9505.5
ENSMUSG00000032562	Gnai2	9595	9244	10171	8996	9501.5
ENSMUSG00000006373	Pgrmc1	9840	10022	9486	8587	9483.75
ENSMUSG00000027002	Nckap1	9716	9151	8725	10298	9472.5
ENSMUSG00000026615	Eprs	10108	9138	8816	9816	9469.5
ENSMUSG00000055436	Srsf11	10652	9816	9353	7966	9446.75
ENSMUSG00000035242	Oaz1	8780	9253	11544	8180	9439.25
ENSMUSG00000054808	Actn4	9229	8636	10774	9104	9435.75
ENSMUSG00000025794	Rpl14	9060	10358	10371	7876	9416.25
ENSMUSG00000037266	Rsrp1	11545	10900	8596	6573	9403.5
ENSMUSG00000041859	Mcm3	8802	8313	10347	10074	9384
ENSMUSG00000034160	Ogt	11442	9648	8064	8330	9371
ENSMUSG00000019923	Zwint	9099	10464	9081	8836	9370
ENSMUSG00000024853	Sf3b2	9193	9184	9865	9197	9359.75
ENSMUSG00000025162	Csnk1d	7327	9041	9805	11217	9347.5
ENSMUSG00000011179	Odc1	8470	9128	10647	8963	9302
ENSMUSG00000027566	Psma7	8937	9477	10749	8006	9292.25
ENSMUSG00000060992	Copz1	9302	8719	10898	8231	9287.5
ENSMUSG00000030224	Strap	9887	9150	8727	9240	9251
ENSMUSG00000008348	Ubc	8994	9606	9079	9298	9244.25
ENSMUSG00000040463	Mybbp1a	8745	8406	10399	9323	9218.25
ENSMUSG00000061032	Rrp1	9020	9260	9752	8830	9215.5
ENSMUSG00000022536	Glyr1	8145	8710	10727	9207	9197.25
ENSMUSG00000071650	Ganab	8497	8341	10159	9767	9191
ENSMUSG00000078652	Psme3	8915	9445	8874	9487	9180.25
ENSMUSG00000030120	Mlf2	8576	9049	10102	8706	9108.25
ENSMUSG00000030342	Cd9	9573	9601	8359	8796	9082.25
ENSMUSG00000018604	Tbx3	9322	9095	6700	11145	9065.5
ENSMUSG00000037601	Nme1	8804	10061	9266	7968	9024.75
ENSMUSG00000025950	Idh1	8302	10335	8330	9095	9015.5
ENSMUSG00000028790	Khdrbs1	9434	9753	7426	9410	9005.75
ENSMUSG00000024601	Isoc1	8761	9227	9298	8735	9005.25
ENSMUSG00000028156	Eif4e	9430	10009	8119	8366	8981
ENSMUSG00000015932	Dstn	9060	9808	8793	8238	8974.75
ENSMUSG00000005312	Ubqln1	8615	8369	9064	9789	8959.25
ENSMUSG00000057841	Rpl32	7614	9338	11291	7468	8927.75
ENSMUSG00000061315	Naca	9365	10180	8295	7748	8897
ENSMUSG00000000346	Dazap2	8464	8574	9853	8668	8889.75
ENSMUSG00000031696	Vps35	9273	8940	9280	8060	8888.25
ENSMUSG00000021178	Psmc1	10085	9832	8035	7599	8887.75
ENSMUSG00000020250	Txnrd1	8983	9336	8045	9136	8875
ENSMUSG00000034024	Cct2	9237	9649	8250	8347	8870.75
ENSMUSG00000031701	Dnaja2	9458	8969	9104	7928	8864.75
ENSMUSG00000036112	Metap2	9801	10838	6916	7898	8863.25
ENSMUSG00000027828	Ssr3	10331	9162	7778	8137	8852
ENSMUSG00000031818	Cox4i1	7771	9113	11195	7281	8840
ENSMUSG00000038416	Cdc16	9382	8813	8669	8346	8802.5
ENSMUSG00000020088	Sar1a	8859	8193	9490	8644	8796.5
ENSMUSG00000018362	Kpna2	8708	10149	8341	7983	8795.25
ENSMUSG00000055531	Cpsf6	9073	8323	7867	9806	8767.25
ENSMUSG00000029110	Rnf4	9390	8842	7878	8791	8725.25
ENSMUSG00000027239	Mdk	7856	8707	10922	7352	8709.25
ENSMUSG00000037608	Bclaf1	9115	8581	8355	8669	8680
ENSMUSG00000022841	Ap2m1	8431	8791	9293	8201	8679
ENSMUSG00000028409	Smu1	9051	9455	8551	7647	8676
ENSMUSG00000030870	Ubfd1	7768	8076	9111	9697	8663
ENSMUSG00000029106	Add1	8409	6937	8594	10699	8659.75
ENSMUSG00000056579	Tug1	9898	7911	7281	9481	8642.75
ENSMUSG00000009863	Sdhb	8169	9051	9964	7270	8613.5
ENSMUSG00000014226	Cacybp	9461	9548	7790	7592	8597.75
ENSMUSG00000100510	AV026068	9793	9558	7887	7120	8589.5
ENSMUSG00000027808	Serp1	8912	8994	7826	8572	8576
ENSMUSG00000026878	Rab14	9424	8897	7220	8713	8563.5
ENSMUSG00000028410	Dnaja1	9500	9999	7018	7713	8557.5
ENSMUSG00000002102	Psmc3	8217	8693	9187	8121	8554.5
ENSMUSG00000025153	Fasn	6498	6397	8904	12404	8550.75
ENSMUSG00000014956	Ppp1cb	9641	8739	7532	8282	8548.5
ENSMUSG00000024043	Arhgap28	8269	8660	7737	9518	8546
ENSMUSG00000021771	Vdac2	8788	8977	8456	7933	8538.5
ENSMUSG00000041431	Ccnb1	8562	8650	9020	7797	8507.25
ENSMUSG00000014769	Psmb1	8131	8651	10006	7229	8504.25
ENSMUSG00000031078	Cttn	8326	8316	8264	9053	8489.75
ENSMUSG00000001783	Rtcb	7918	8410	9978	7607	8478.25
ENSMUSG00000024735	Prpf19	7444	9008	8868	8524	8461
ENSMUSG00000062270	Morf4l1	9037	8892	8166	7659	8438.5
ENSMUSG00000030738	Eif3c	8058	7771	9793	8120	8435.5
ENSMUSG00000029777	Gars	8614	8684	8106	8299	8425.75
ENSMUSG00000001228	Uhrf1	7051	6814	10593	9188	8411.5
ENSMUSG00000024425	Ndfip1	8566	8805	7979	8205	8388.75
ENSMUSG00000003660	Snrnp200	6857	6758	9135	10794	8386
ENSMUSG00000015217	Hmgb3	8318	9824	7214	8171	8381.75
ENSMUSG00000030603	Psmc4	7957	7818	10116	7617	8377
ENSMUSG00000059878	Zfp422	8772	9329	7493	7914	8377
ENSMUSG00000024991	Eif3a	9576	9883	5916	8105	8370
ENSMUSG00000026657	Frmd4a	8121	7540	7406	10406	8368.25
ENSMUSG00000026566	Mpzl1	8540	7646	8900	8368	8363.5
ENSMUSG00000022108	Itm2b	8034	8551	8992	7753	8332.5
ENSMUSG00000020167	Tcf3	7555	7597	9337	8771	8315
ENSMUSG00000033047	Eif3l	7873	8465	9115	7794	8311.75
ENSMUSG00000066037	Hnrnpr	8660	8498	8276	7774	8302
ENSMUSG00000022477	Aco2	7332	7308	10265	8291	8299
ENSMUSG00000036940	Kdm1a	7179	8100	8792	9091	8290.5
ENSMUSG00000028333	Anp32b	8493	9633	7555	7442	8280.75
ENSMUSG00000028495	Rps6	7996	8822	9037	7267	8280.5
ENSMUSG00000035227	Spcs2	9720	8841	7268	7242	8267.75
ENSMUSG00000091337	Eid1	8734	8696	7874	7736	8260
ENSMUSG00000020671	Rab10	8556	7769	7989	8720	8258.5
ENSMUSG00000027405	Nop56	8644	9580	7658	7131	8253.25
ENSMUSG00000022961	Son	8498	7156	9133	8154	8235.25
ENSMUSG00000033295	Ptprf	6746	6096	9708	10390	8235
ENSMUSG00000076431	Sox4	8772	8761	7277	8061	8217.75
ENSMUSG00000020457	Drg1	8280	8806	7939	7799	8206
ENSMUSG00000071646	Mta2	7859	7585	9122	8217	8195.75
ENSMUSG00000037242	Clic4	7839	7076	9577	8279	8192.75
ENSMUSG00000020708	Psmc5	8081	8649	8583	7442	8188.75
ENSMUSG00000022858	Tra2b	8485	9182	7839	7246	8188
ENSMUSG00000017677	Wsb1	8869	8984	7458	7371	8170.5
ENSMUSG00000041235	Chd7	9112	8039	6203	9277	8157.75
ENSMUSG00000027282	Mtch2	9012	8704	7116	7791	8155.75
ENSMUSG00000020052	Ascl1	8491	8878	6409	8841	8154.75
ENSMUSG00000024083	Pja2	8039	7927	7562	9079	8151.75
ENSMUSG00000071644	Eef1g	7967	8417	8356	7793	8133.25
ENSMUSG00000068882	Ssb	9109	9270	6578	7528	8121.25
ENSMUSG00000036275	9530068E07Rik	8528	8756	7602	7590	8119
ENSMUSG00000067071	Hes6	7478	7354	9749	7875	8114
ENSMUSG00000005397	Nid1	8616	7265	7739	8822	8110.5
ENSMUSG00000031776	Arl2bp	7485	8051	8544	8357	8109.25
ENSMUSG00000000093	Tbx2	7894	7959	7528	8987	8092
ENSMUSG00000015671	Psma2	8014	8535	8822	6957	8082
ENSMUSG00000006333	Rps9	7459	8681	9280	6816	8059
ENSMUSG00000037503	Fam168b	7358	6877	7514	10486	8058.75
ENSMUSG00000029328	Hnrnpdl	8473	8822	7464	7444	8050.75
ENSMUSG00000027715	Ccna2	8839	8764	6818	7711	8033
ENSMUSG00000007029	Vars	6220	6776	10688	8416	8025
ENSMUSG00000033712	Ccar2	6272	6515	10015	9281	8020.75
ENSMUSG00000027940	Tpm3	8284	8259	7922	7610	8018.75
ENSMUSG00000047215	Rpl9	7481	8686	9187	6691	8011.25
ENSMUSG00000006782	Cnp	7464	6846	9139	8567	8004
ENSMUSG00000024811	Tnks2	8560	7832	6403	9116	7977.75
ENSMUSG00000005846	Rsl1d1	8163	9323	7118	7290	7973.5
ENSMUSG00000030591	Psmd8	7873	8183	8853	6976	7971.25
ENSMUSG00000032580	Rbm5	8717	8394	7491	7173	7943.75
ENSMUSG00000024271	Elp2	7619	7470	7904	8728	7930.25
ENSMUSG00000028693	Nasp	8781	9433	6197	7302	7928.25
ENSMUSG00000025580	Eif4a3	7200	7728	9274	7498	7925
ENSMUSG00000038991	Txndc5	6615	7182	10149	7727	7918.25
ENSMUSG00000017221	Psmd3	7069	7689	8772	8098	7907
ENSMUSG00000070493	Chchd2	7909	8084	8698	6934	7906.25
ENSMUSG00000020361	Hspa4	7854	8487	7697	7559	7899.25
ENSMUSG00000034220	Gpc1	6366	6876	8717	9594	7888.25
ENSMUSG00000038324	Trpc4ap	8014	6652	8766	8117	7887.25
ENSMUSG00000006398	Cdc20	6990	8079	8767	7707	7885.75
ENSMUSG00000025134	Alyref	7511	7625	9217	7136	7872.25
ENSMUSG00000026249	Serpine2	8171	8015	7551	7666	7850.75
ENSMUSG00000004897	Hdgf	7485	7972	8842	7082	7845.25
ENSMUSG00000004099	Dnmt1	6685	6530	8237	9854	7826.5
ENSMUSG00000018965	Ywhah	8499	8556	6820	7430	7826.25
ENSMUSG00000032116	Stt3a	8050	7948	7328	7816	7785.5
ENSMUSG00000051391	Ywhag	6848	7835	7789	8637	7777.25
ENSMUSG00000007039	Ddah2	7693	8129	8057	7220	7774.75
ENSMUSG00000022956	Atp5o	7197	8204	8915	6782	7774.5
ENSMUSG00000030082	Sec61a1	7357	6902	7799	9003	7765.25
ENSMUSG00000031229	Atrx	9755	9205	5701	6359	7755
ENSMUSG00000024949	Sf1	7191	6791	8100	8807	7722.25
ENSMUSG00000036752	Tubb4b	7245	7627	8604	7295	7692.75
ENSMUSG00000052337	Immt	7504	7748	8381	7135	7692
ENSMUSG00000032898	Fbxo21	7220	7047	8005	8346	7654.5
ENSMUSG00000063077	Kif1b	7573	6574	7558	8830	7633.75
ENSMUSG00000007411	Mark3	8204	7805	7502	6969	7620
ENSMUSG00000022052	Ppp2r2a	7580	7492	7366	8025	7615.75
ENSMUSG00000035478	Mbd3	7456	7734	7815	7426	7607.75
ENSMUSG00000039067	Psmd7	7424	7641	8197	7128	7597.5
ENSMUSG00000040025	Ythdf2	7894	7555	7545	7363	7589.25
ENSMUSG00000007656	Arpp19	7393	8148	6231	8583	7588.75
ENSMUSG00000041459	Tardbp	7411	8237	7815	6873	7584
ENSMUSG00000026341	Actr3	7595	7892	8000	6841	7582
ENSMUSG00000014867	Surf4	7146	7134	8112	7933	7581.25
ENSMUSG00000033585	Ndn	7223	7957	7198	7923	7575.25
ENSMUSG00000005936	Kctd20	7547	7312	6833	8608	7575
ENSMUSG00000052684	Jun	7790	8635	6211	7663	7574.75
ENSMUSG00000027823	Gmps	8098	7912	6359	7893	7565.5
ENSMUSG00000020402	Vdac1	6265	8179	8716	7100	7565
ENSMUSG00000020149	Rab1a	7698	8475	6804	7281	7564.5
ENSMUSG00000004264	Phb2	6885	7609	9087	6646	7556.75
ENSMUSG00000028837	Psmb2	7610	7877	7813	6909	7552.25
ENSMUSG00000032612	Usp4	7012	6674	8986	7518	7547.5
ENSMUSG00000039385	Cdh6	8541	8586	5206	7834	7541.75
ENSMUSG00000025228	Actr1a	7180	6957	8355	7651	7535.75
ENSMUSG00000026277	Stk25	7691	8168	7174	7095	7532
ENSMUSG00000019494	Cops6	7637	7909	7412	7078	7509
ENSMUSG00000032228	Tcf12	8414	7039	7592	6975	7505
ENSMUSG00000028796	Phc2	6671	7275	7649	8305	7475
ENSMUSG00000024454	Hdac3	7536	7218	8099	6955	7452
ENSMUSG00000016554	Eif3d	6531	7376	8777	6996	7420
ENSMUSG00000002107	Celf2	9112	8648	4447	7400	7401.75
ENSMUSG00000060073	Psma3	8034	7804	7299	6429	7391.5
ENSMUSG00000030058	Copg1	6867	6220	8748	7709	7386
ENSMUSG00000017776	Crk	7655	7965	5242	8635	7374.25
ENSMUSG00000037706	Cd81	7282	7416	7323	7432	7363.25
ENSMUSG00000026821	Ralgds	7135	6528	6459	9293	7353.75
ENSMUSG00000020840	Blmh	7037	7757	6972	7642	7352
ENSMUSG00000022391	Rangap1	7067	7571	6899	7789	7331.5
ENSMUSG00000027217	Tspan18	7644	8275	4071	9311	7325.25
ENSMUSG00000060126	Tpt1	7030	7778	7754	6676	7309.5
ENSMUSG00000020978	Klhdc2	7785	7405	7344	6624	7289.5
ENSMUSG00000008475	Arpc5	7359	7756	7505	6523	7285.75
ENSMUSG00000056612	Ppp1r14b	7181	7273	8064	6605	7280.75
ENSMUSG00000020277	Pfkl	6888	7235	7662	7303	7272
ENSMUSG00000058799	Nap1l1	8333	7825	6452	6442	7263
ENSMUSG00000025823	Pdia4	6789	8149	7153	6931	7255.5
ENSMUSG00000037313	Tacc3	7074	7998	7316	6632	7255
ENSMUSG00000020086	H2afy2	7077	7548	7434	6908	7241.75
ENSMUSG00000027893	Ahcyl1	7785	6952	6319	7884	7235
ENSMUSG00000020900	Myh10	7469	6541	5909	9017	7234
ENSMUSG00000010663	Fads1	6656	6747	8012	7510	7231.25
ENSMUSG00000020949	Fkbp3	7468	8442	6931	6062	7225.75
ENSMUSG00000025439	Clns1a	7203	7067	7484	7142	7224
ENSMUSG00000062014	Gmfb	8129	6970	5787	7985	7217.75
ENSMUSG00000021116	Eif2s1	8166	7927	6486	6266	7211.25
ENSMUSG00000006673	Qrich1	6923	7544	6638	7670	7193.75
ENSMUSG00000041028	Ghitm	7919	7707	6161	6962	7187.25
ENSMUSG00000022673	Mcm4	7556	7275	6562	7258	7162.75
ENSMUSG00000022551	Cyc1	6660	6998	8068	6905	7157.75
ENSMUSG00000068735	Trp53i11	7352	7399	5682	8188	7155.25
ENSMUSG00000037815	Ctnna1	6499	6507	7974	7595	7143.75
ENSMUSG00000028745	Capzb	7165	7486	7338	6574	7140.75
ENSMUSG00000025544	Tm9sf2	7199	7694	6141	7470	7126
ENSMUSG00000021087	Rtn1	7246	8578	5185	7479	7122
ENSMUSG00000031729	Ist1	7451	8160	6481	6357	7112.25
ENSMUSG00000027011	Ube2e3	7412	7730	6533	6768	7110.75
ENSMUSG00000060510	Zfp266	8321	6563	6293	7231	7102
ENSMUSG00000021486	Prelid1	7189	7522	7375	6312	7099.5
ENSMUSG00000024091	Vapa	7303	7556	7093	6433	7096.25
ENSMUSG00000022400	Rbx1	6932	7656	7357	6393	7084.5
ENSMUSG00000050565	Tor1aip2	7408	7421	6246	7263	7084.5
ENSMUSG00000021737	Psmd6	8161	7753	6593	5788	7073.75
ENSMUSG00000037851	Iars	7278	7023	6185	7789	7068.75
ENSMUSG00000012535	Tnpo3	7021	7297	6464	7479	7065.25
ENSMUSG00000022336	Eif3e	7261	7281	7254	6457	7063.25
ENSMUSG00000032458	Copb2	7191	7090	6436	7535	7063
ENSMUSG00000040549	Ckap5	6783	6893	5548	9013	7059.25
ENSMUSG00000061136	Prpf40a	7980	7985	5462	6766	7048.25
ENSMUSG00000030663	1110004F10Rik	7269	6986	7114	6800	7042.25
ENSMUSG00000038429	Usp5	5360	5465	10331	6951	7026.75
ENSMUSG00000001472	Tcf25	7191	6716	6888	7311	7026.5
ENSMUSG00000031826	Usp10	7047	6093	7123	7821	7021
ENSMUSG00000032959	Pebp1	6707	7114	8127	6129	7019.25
ENSMUSG00000048027	Rgmb	7219	7084	4631	9131	7016.25
ENSMUSG00000029686	Cul1	7705	7384	6994	5971	7013.5
ENSMUSG00000022892	App	7636	7139	5635	7608	7004.5
ENSMUSG00000049354	Dcaf7	5629	5247	8765	8370	7002.75
ENSMUSG00000035297	Cops4	6988	7119	7571	6304	6995.5
ENSMUSG00000005481	Ddx39	6475	7417	7013	7057	6990.5
ENSMUSG00000020585	Laptm4a	6850	7456	7184	6437	6981.75
ENSMUSG00000059263	Usp47	8361	6390	5167	7983	6975.25
ENSMUSG00000024590	Lmnb1	5374	7877	7083	7501	6958.75
ENSMUSG00000027367	Stard7	6561	6730	6936	7601	6957
ENSMUSG00000068327	Tlx2	6345	6889	7260	7325	6954.75
ENSMUSG00000012405	Rpl15	6689	7186	7840	6026	6935.25
ENSMUSG00000024370	Cdc23	6946	6642	6995	7156	6934.75
ENSMUSG00000034088	Hdlbp	6145	6143	8253	7178	6929.75
ENSMUSG00000017404	Rpl19	6149	7343	8486	5717	6923.75
ENSMUSG00000021957	Tkt	5713	6199	8925	6841	6919.5
ENSMUSG00000021832	Psmc6	7497	7989	5634	6553	6918.25
ENSMUSG00000022055	Nefl	6364	8352	5846	7100	6915.5
ENSMUSG00000020074	Ccar1	7741	7771	5774	6310	6899
ENSMUSG00000001576	Ergic1	6204	6498	7356	7434	6873
ENSMUSG00000036707	Cab39	6709	7231	5970	7548	6864.5
ENSMUSG00000001870	Ltbp1	5395	5415	6526	10107	6860.75
ENSMUSG00000028138	Adh5	6848	7125	7185	6258	6854
ENSMUSG00000000171	Sdhd	6855	7183	6929	6404	6842.75
ENSMUSG00000034403	Pja1	6689	6318	7698	6655	6840
ENSMUSG00000029250	Polr2b	7311	6963	6141	6837	6813
ENSMUSG00000025986	Slc39a10	7331	6741	5154	8023	6812.25
ENSMUSG00000026374	Tsn	7334	7499	6250	6153	6809
ENSMUSG00000014355	Anapc1	6295	5453	6270	9194	6803
ENSMUSG00000008892	Vdac3	7438	6867	6629	6251	6796.25
ENSMUSG00000039982	Dtx4	6201	5926	6228	8824	6794.75
ENSMUSG00000038252	Ncapd2	5900	6390	6599	8280	6792.25
ENSMUSG00000020362	Cnot6	7759	6553	5360	7408	6770
ENSMUSG00000028932	Psmc2	7084	7367	6718	5911	6770
ENSMUSG00000062929	Cfl2	6980	7532	5648	6813	6743.25
ENSMUSG00000063904	Dpp3	5727	5470	9308	6465	6742.5
ENSMUSG00000031812	Map1lc3b	6508	7504	6036	6916	6741
ENSMUSG00000033581	Igf2bp2	6922	6744	6061	7210	6734.25
ENSMUSG00000007815	Rhoa	6321	6796	7458	6331	6726.5
ENSMUSG00000028676	Srsf10	7634	7315	5782	6146	6719.25
ENSMUSG00000031065	Cdk16	6596	6252	7047	6924	6704.75
ENSMUSG00000032301	Psma4	7582	7861	5437	5919	6699.75
ENSMUSG00000067377	Tspan6	7489	7208	5864	6209	6692.5
ENSMUSG00000029614	Rpl6	6461	7296	7244	5755	6689
ENSMUSG00000022351	Sqle	6690	6759	6304	6976	6682.25
ENSMUSG00000039239	Tgfb2	8015	7470	4211	7031	6681.75
ENSMUSG00000021901	Bap1	6266	5435	6769	8249	6679.75
ENSMUSG00000033272	Slc35a4	6403	6393	6658	7208	6665.5
ENSMUSG00000020271	Fbxw11	6339	5899	6068	8326	6658
ENSMUSG00000013593	Ndufs2	6738	5966	7859	6038	6650.25
ENSMUSG00000028820	Sfpq	7028	7312	6198	6041	6644.75
ENSMUSG00000039367	Sec24c	6169	5536	7293	7566	6641
ENSMUSG00000036550	Cnot1	6426	5653	5615	8863	6639.25
ENSMUSG00000048578	Mlec	5266	5508	7070	8687	6632.75
ENSMUSG00000037032	Apbb1	5193	5817	8604	6865	6619.75
ENSMUSG00000027170	Eif3m	6825	7333	6435	5849	6610.5
ENSMUSG00000030662	Ipo5	6520	5936	7003	6956	6603.75
ENSMUSG00000028759	Hp1bp3	6127	5827	7986	6474	6603.5
ENSMUSG00000006273	Atp6v1b2	6422	6750	6222	6961	6588.75
ENSMUSG00000024515	Smad4	6820	6403	6163	6968	6588.5
ENSMUSG00000023015	Racgap1	6067	7113	6151	7015	6586.5
ENSMUSG00000060743	H3f3a	6931	7282	6327	5806	6586.5
ENSMUSG00000021458	2010111I01Rik	6809	7013	6194	6315	6582.75
ENSMUSG00000060572	Mfap2	6458	6394	7564	5905	6580.25
ENSMUSG00000026305	Lrrfip1	7380	7283	5237	6306	6551.5
ENSMUSG00000027671	Actl6a	6894	6759	5965	6527	6536.25
ENSMUSG00000041126	H2afv	6485	6969	7106	5557	6529.25
ENSMUSG00000004771	Rab11a	7131	6813	5357	6813	6528.5
ENSMUSG00000021427	Ssr1	6913	6774	5483	6924	6523.5
ENSMUSG00000040667	Nup88	6564	6917	6269	6286	6509
ENSMUSG00000040204	Pclaf	6412	7647	6133	5841	6508.25
ENSMUSG00000040084	Bub1b	6738	6654	5974	6658	6506
ENSMUSG00000032050	Rdx	6313	6244	6848	6583	6497
ENSMUSG00000043004	Gng2	5839	6824	5902	7363	6482
ENSMUSG00000008668	Rps18	5805	6795	7747	5577	6481
ENSMUSG00000031403	Dkc1	6693	6573	6107	6546	6479.75
ENSMUSG00000022010	Tsc22d1	7170	7685	5163	5874	6473
ENSMUSG00000030697	Ppp4c	5936	6400	8120	5429	6471.25
ENSMUSG00000024048	Myl12a	6212	6677	7377	5593	6464.75
ENSMUSG00000020674	Pxdn	5530	4676	7708	7924	6459.5
ENSMUSG00000020644	Id2	6523	6914	6730	5647	6453.5
ENSMUSG00000017615	Tnfaip1	6204	6142	6978	6443	6441.75
ENSMUSG00000025626	Phf6	6742	6412	6513	6089	6439
ENSMUSG00000057335	Cep170	6604	6446	4799	7888	6434.25
ENSMUSG00000026109	Tmeff2	6783	6949	5420	6579	6432.75
ENSMUSG00000029405	G3bp2	6801	6819	5706	6387	6428.25
ENSMUSG00000025743	Sdc3	5008	6257	5640	8806	6427.75
ENSMUSG00000020664	Dld	7059	7350	5157	6135	6425.25
ENSMUSG00000021670	Hmgcr	5965	6134	6527	7047	6418.25
ENSMUSG00000001687	Ubl3	7149	6315	6299	5906	6417.25
ENSMUSG00000026965	Anapc2	5901	6061	7222	6448	6408
ENSMUSG00000008682	Rpl10	6000	6975	7515	5122	6403
ENSMUSG00000031246	Sh3bgrl	7619	6733	5374	5831	6389.25
ENSMUSG00000031545	Gpat4	5946	6512	6332	6757	6386.75
ENSMUSG00000037458	Azin1	7404	6572	4914	6657	6386.75
ENSMUSG00000023169	Slc38a1	6001	6333	5647	7552	6383.25
ENSMUSG00000052681	Rap1b	7458	6182	5795	6087	6380.5
ENSMUSG00000039542	Ncam1	7165	7256	4706	6392	6379.75
ENSMUSG00000020720	Psmd12	7223	7166	5289	5836	6378.5
ENSMUSG00000042207	Kdm5b	6686	6143	4846	7803	6369.5
ENSMUSG00000021796	Bmpr1a	6368	6475	5459	7173	6368.75
ENSMUSG00000020456	Ogdh	6025	6354	5650	7437	6366.5
ENSMUSG00000022752	Tomm70a	6604	5822	6310	6693	6357.25
ENSMUSG00000005506	Celf1	6478	6442	6134	6373	6356.75
ENSMUSG00000000902	Smarcb1	5509	6130	8024	5739	6350.5
ENSMUSG00000019189	Rnf145	6237	6200	5304	7658	6349.75
ENSMUSG00000027469	Tpx2	6316	6882	5599	6589	6346.5
ENSMUSG00000028580	Pum1	6701	5992	5006	7679	6344.5
ENSMUSG00000028902	Sf3a3	5972	6428	6989	5988	6344.25
ENSMUSG00000047879	Usp14	6573	7321	5348	6097	6334.75
ENSMUSG00000031835	Mbtps1	5310	5294	7889	6759	6313
ENSMUSG00000030374	Strn4	6437	5783	6428	6590	6309.5
ENSMUSG00000039740	Alg2	6320	6266	5771	6863	6305
ENSMUSG00000000184	Ccnd2	7462	6752	5886	5103	6300.75
ENSMUSG00000040952	Rps19	5757	6695	7298	5433	6295.75
ENSMUSG00000038518	Jarid2	6235	7034	4413	7492	6293.5
ENSMUSG00000022890	Atp5j	6159	6987	6407	5609	6290.5
ENSMUSG00000015484	Fam163a	6583	5612	5485	7473	6288.25
ENSMUSG00000025066	Sfr1	6583	6534	6759	5256	6283
ENSMUSG00000008690	Ncaph2	5470	5603	7876	6177	6281.5
ENSMUSG00000031960	Aars	5610	5216	7431	6869	6281.5
ENSMUSG00000021288	Klc1	5773	7892	5004	6443	6278
ENSMUSG00000001017	Chtop	6233	6655	6122	6093	6275.75
ENSMUSG00000020160	Meis1	6402	6652	5062	6985	6275.25
ENSMUSG00000002957	Ap2a2	4910	5357	7496	7337	6275
ENSMUSG00000041815	Poldip3	6013	6081	6229	6730	6263.25
ENSMUSG00000038619	Ensa	6560	6370	5986	6124	6260
ENSMUSG00000024188	Luc7l	6555	6153	6388	5884	6245
ENSMUSG00000022283	Pabpc1	6503	6433	6062	5956	6238.5
ENSMUSG00000037351	Actr1b	5905	5515	7086	6444	6237.5
ENSMUSG00000046432	Bex3	6371	6552	6693	5326	6235.5
ENSMUSG00000058558	Rpl5	6296	6997	6145	5501	6234.75
ENSMUSG00000009470	Tnpo1	6136	5843	6041	6909	6232.25
ENSMUSG00000032480	Dhx30	5903	4697	7038	7282	6230
ENSMUSG00000037935	Smarce1	6260	6652	6023	5961	6224
ENSMUSG00000024270	Slc39a6	5823	6679	5190	7202	6223.5
ENSMUSG00000035569	Ankrd11	7271	6414	4927	6261	6218.25
ENSMUSG00000073639	Rab18	7036	6246	5851	5722	6213.75
ENSMUSG00000034165	Ccnd3	5632	5613	7977	5622	6211
ENSMUSG00000022186	Oxct1	6772	7100	4980	5966	6204.5
ENSMUSG00000021660	Btf3	6411	6674	6430	5246	6190.25
ENSMUSG00000020089	Ppa1	5582	6474	7029	5644	6182.25
ENSMUSG00000025204	Ndufb8	5655	6056	7593	5418	6180.5
ENSMUSG00000014195	Dnajc7	6559	7241	5401	5513	6178.5
ENSMUSG00000022201	Zfr	7145	5500	6685	5361	6172.75
ENSMUSG00000025968	Ndufs1	6877	6097	5941	5756	6167.75
ENSMUSG00000028347	Tmeff1	6618	6353	5262	6435	6167
ENSMUSG00000044627	Swi5	5730	6906	6337	5676	6162.25
ENSMUSG00000062070	Pgk1	6243	6199	6209	5985	6159
ENSMUSG00000036751	Cox6b1	5422	6243	7440	5457	6140.5
ENSMUSG00000000149	Gna12	5932	5645	5942	7042	6140.25
ENSMUSG00000021109	Hif1a	6612	5676	6305	5965	6139.5
ENSMUSG00000029163	Emilin1	5753	5761	6562	6455	6132.75
ENSMUSG00000041936	Agrn	4979	4860	7599	7072	6127.5
ENSMUSG00000024095	Hnrnpll	6742	6133	5381	6247	6125.75
ENSMUSG00000058655	Eif4b	6275	6125	5923	6147	6117.5
ENSMUSG00000038482	Tfdp1	5789	6418	6472	5763	6110.5
ENSMUSG00000031575	Ash2l	6774	5821	5816	6025	6109
ENSMUSG00000047675	Rps8	5749	6668	6621	5387	6106.25
ENSMUSG00000024335	Brd2	4971	6580	5498	7354	6100.75
ENSMUSG00000055653	Gpc3	5627	5281	8559	4931	6099.5
ENSMUSG00000030754	Copb1	6017	5362	6018	6992	6097.25
ENSMUSG00000079215	Zfp664	5879	6406	5686	6405	6094
ENSMUSG00000028134	Ptbp2	6553	5751	6039	6017	6090
ENSMUSG00000052298	Cdc42se2	6134	6170	5575	6447	6081.5
ENSMUSG00000029998	Pcyox1	5740	5767	6325	6486	6079.5
ENSMUSG00000030246	Ldhb	6316	6363	6212	5361	6063
ENSMUSG00000016253	Nelfcd	5739	5942	7133	5414	6057
ENSMUSG00000041133	Smc1a	6992	6767	4785	5683	6056.75
ENSMUSG00000025410	Dctn2	5707	6429	6385	5639	6040
ENSMUSG00000031924	Cyb5b	5533	5653	6085	6889	6040
ENSMUSG00000006299	Aamp	5765	6089	6916	5389	6039.75
ENSMUSG00000004207	Psap	4410	6004	7890	5852	6039
ENSMUSG00000074748	Atxn7l3b	6480	6340	5851	5480	6037.75
ENSMUSG00000074088	Snrnp40	5839	5860	6869	5575	6035.75
ENSMUSG00000063856	Gpx1	5343	5540	8320	4900	6025.75
ENSMUSG00000026434	Nucks1	6501	5896	4703	6970	6017.5
ENSMUSG00000020935	Dcakd	5522	5544	6574	6389	6007.25
ENSMUSG00000093674	Rpl41	4710	6037	8110	5152	6002.25
ENSMUSG00000029632	Ndufa4	5358	6412	6910	5302	5995.5
ENSMUSG00000024870	Rab1b	5232	5416	8051	5264	5990.75
ENSMUSG00000028330	Ncbp1	6038	5832	6064	6008	5985.5
ENSMUSG00000003779	Kif20a	5910	6407	5866	5752	5983.75
ENSMUSG00000019373	Cops3	6486	5772	5905	5769	5983
ENSMUSG00000026889	Rbm18	6576	6786	4812	5714	5972
ENSMUSG00000016382	Pls3	6068	5600	6302	5917	5971.75
ENSMUSG00000059248	Sept9	5470	5169	7096	6142	5969.25
ENSMUSG00000037916	Ndufv1	5655	5582	7363	5265	5966.25
ENSMUSG00000030298	Sec13	6351	6049	6012	5416	5957
ENSMUSG00000003235	Eif2b5	5152	5554	6679	6442	5956.75
ENSMUSG00000061306	Slc38a10	5112	5395	6470	6830	5951.75
ENSMUSG00000055612	Cdca7	6474	5843	6183	5270	5942.5
ENSMUSG00000026914	Psmd14	6515	6679	5353	5217	5941
ENSMUSG00000025487	Psmd13	6026	5945	6726	5043	5935
ENSMUSG00000079614	Seh1l	6069	6209	5284	6142	5926
ENSMUSG00000022914	Brwd1	5770	6035	5595	6295	5923.75
ENSMUSG00000024750	Zfand5	6318	5945	5657	5710	5907.5
ENSMUSG00000036606	Plxnb2	4522	3799	7990	7316	5906.75
ENSMUSG00000019471	Cdc37	5190	5257	7694	5476	5904.25
ENSMUSG00000041084	Ostc	6550	6407	5080	5567	5901
ENSMUSG00000026356	Dars	6391	6164	5717	5306	5894.5
ENSMUSG00000032178	Ilf3	5470	5398	6762	5883	5878.25
ENSMUSG00000005417	Mprip	5037	5271	6624	6571	5875.75
ENSMUSG00000025156	Gps1	5766	6087	6209	5435	5874.25
ENSMUSG00000034566	Atp5h	5276	6376	6478	5354	5871
ENSMUSG00000032745	Gpbp1	6088	5886	5511	5988	5868.25
ENSMUSG00000032253	Phip	7342	5976	4469	5679	5866.5
ENSMUSG00000033629	Hacd3	6206	5715	5595	5932	5862
ENSMUSG00000022500	Litaf	5909	5910	5796	5828	5860.75
ENSMUSG00000028788	Ptp4a2	6167	6143	5473	5622	5851.25
ENSMUSG00000006024	Napa	5411	5479	6819	5677	5846.5
ENSMUSG00000032412	Atp1b3	6296	6168	5263	5657	5846
ENSMUSG00000019818	Cd164	6413	6464	4943	5554	5843.5
ENSMUSG00000061436	Hipk2	6098	6432	3342	7500	5843
ENSMUSG00000036241	Ube2r2	6246	6447	5390	5277	5840
ENSMUSG00000031703	Itfg1	5943	5379	5886	6146	5838.5
ENSMUSG00000000826	Dnajc5	5627	5571	5838	6302	5834.5
ENSMUSG00000093930	Hmgcs1	6358	6405	4549	6026	5834.5
ENSMUSG00000068739	Sars	5218	5409	6991	5687	5826.25
ENSMUSG00000019087	Atp6ap1	5737	6322	5718	5489	5816.5
ENSMUSG00000020460	Rps27a	5235	6236	6823	4969	5815.75
ENSMUSG00000021595	Nsun2	6260	5989	5172	5823	5811
ENSMUSG00000068749	Psma5	6244	6190	5721	5067	5805.5
ENSMUSG00000025220	Mgea5	6565	5949	4370	6319	5800.75
ENSMUSG00000027433	Xrn2	6320	5569	5581	5726	5799
ENSMUSG00000049421	Zfp260	7158	5997	3952	6055	5790.5
ENSMUSG00000007613	Tgfbr1	5360	5295	4652	7847	5788.5
ENSMUSG00000032939	Nup93	5460	5192	6355	6147	5788.5
ENSMUSG00000020661	Dnmt3a	5723	5162	6133	6122	5785
ENSMUSG00000000399	Ndufa9	5545	6115	6229	5249	5784.5
ENSMUSG00000041453	Rpl21	5514	6258	6448	4917	5784.25
ENSMUSG00000028964	Park7	5582	6284	6403	4856	5781.25
ENSMUSG00000020577	Tspan13	5925	6437	4958	5794	5778.5
ENSMUSG00000030704	Rab6a	6091	6243	5236	5542	5778
ENSMUSG00000028800	Hdac1	5920	6350	5717	5121	5777
ENSMUSG00000026020	Nop58	6312	7100	4849	4832	5773.25
ENSMUSG00000047213	Ythdf3	5855	5176	6057	6002	5772.5
ENSMUSG00000027303	Ptpra	5663	5653	6088	5670	5768.5
ENSMUSG00000025810	Nrp1	5550	5697	5776	6048	5767.75
ENSMUSG00000005625	Psmd4	6253	5981	5913	4920	5766.75
ENSMUSG00000035864	Syt1	6503	5379	4045	7094	5755.25
ENSMUSG00000095567	Noc2l	5531	5745	6219	5522	5754.25
ENSMUSG00000017119	Nbr1	5560	4924	6537	5988	5752.25
ENSMUSG00000041740	Rnf10	6246	5387	5313	6063	5752.25
ENSMUSG00000023110	Prmt5	5259	5512	7015	5167	5738.25
ENSMUSG00000067194	Eif1ax	5666	5873	5499	5854	5723
ENSMUSG00000024099	Ndufv2	5764	6107	6073	4936	5720
ENSMUSG00000010608	Rbm25	6677	5549	5381	5268	5718.75
ENSMUSG00000030884	Uqcrc2	6178	6266	5387	5035	5716.5
ENSMUSG00000063015	Ccni	6114	5408	5577	5764	5715.75
ENSMUSG00000010277	2610507B11Rik	4196	4008	7146	7491	5710.25
ENSMUSG00000029433	Diablo	5794	5986	5535	5485	5700
ENSMUSG00000001424	Snd1	4962	4060	7264	6502	5697
ENSMUSG00000030189	Ybx3	5199	5989	6203	5385	5694
ENSMUSG00000025967	Eef1b2	5156	6266	6435	4914	5692.75
ENSMUSG00000024277	Mapre2	5633	5249	5070	6803	5688.75
ENSMUSG00000046897	Zfp740	5335	5877	4844	6693	5687.25
ENSMUSG00000054604	Cggbp1	5560	5626	5631	5931	5687
ENSMUSG00000003464	Pex19	5647	5415	6186	5479	5681.75
ENSMUSG00000021377	Dek	6751	6652	3972	5320	5673.75
ENSMUSG00000046982	Tshz1	5638	5369	4853	6835	5673.75
ENSMUSG00000026021	Sumo1	5979	6368	5451	4889	5671.75
ENSMUSG00000028530	Jak1	5583	5377	5667	6056	5670.75
ENSMUSG00000031391	L1cam	4995	5562	3756	8361	5668.5
ENSMUSG00000079477	Rab7	6223	5807	4593	6024	5661.75
ENSMUSG00000034158	Lrrc58	5811	5216	4016	7599	5660.5
ENSMUSG00000032437	Stt3b	5529	5524	5314	6268	5658.75
ENSMUSG00000030629	Zfand6	6381	5963	5341	4917	5650.5
ENSMUSG00000026150	Mff	5985	5977	5939	4689	5647.5
ENSMUSG00000002981	Clptm1	5148	5123	6571	5720	5640.5
ENSMUSG00000001120	Pcbp3	5283	5491	5943	5826	5635.75
ENSMUSG00000015869	Prpsap1	5370	5985	5634	5546	5633.75
ENSMUSG00000020097	Sgpl1	4880	5494	6328	5810	5628
ENSMUSG00000032185	Carm1	6060	5094	5310	6039	5625.75
ENSMUSG00000027712	Anxa5	5638	5609	6094	5159	5625
ENSMUSG00000031948	Kars	4813	5461	6668	5471	5603.25
ENSMUSG00000028044	Cks1b	5630	5990	5811	4937	5592
ENSMUSG00000003316	Glg1	5897	5374	4857	6224	5588
ENSMUSG00000019849	Prep	5753	5821	5414	5345	5583.25
ENSMUSG00000018677	Slc25a39	5431	5464	6332	5103	5582.5
ENSMUSG00000021477	Ctsl	5992	5819	5308	5204	5580.75
ENSMUSG00000062867	Impdh2	5579	5484	6191	5048	5575.5
ENSMUSG00000029068	Ccnl2	5945	6054	5147	5154	5575
ENSMUSG00000035726	Supt16	6103	7211	3269	5713	5574
ENSMUSG00000018042	Cyb5r3	5673	5578	5478	5558	5571.75
ENSMUSG00000034317	Trim59	6627	5563	4647	5443	5570
ENSMUSG00000017707	Serinc3	5704	5930	5523	5122	5569.75
ENSMUSG00000071337	Tia1	6414	5728	4963	5172	5569.25
ENSMUSG00000035200	Chrnb4	4562	5062	5574	7053	5562.75
ENSMUSG00000028851	Nudc	5593	6091	5378	5166	5557
ENSMUSG00000032423	Syncrip	6016	5501	4946	5752	5553.75
ENSMUSG00000042626	Shc1	4678	5595	5477	6465	5553.75
ENSMUSG00000038127	Ccdc50	5317	4788	5043	7055	5550.75
ENSMUSG00000028173	Wls	5632	5684	5627	5245	5547
ENSMUSG00000004364	Cul3	5885	6110	4316	5841	5538
ENSMUSG00000027342	Pcna	5813	6500	5206	4606	5531.25
ENSMUSG00000024587	Nars	5755	5272	5311	5784	5530.5
ENSMUSG00000041697	Cox6a1	4822	5561	6871	4847	5525.25
ENSMUSG00000045427	Hnrnph2	5970	5865	5317	4948	5525
ENSMUSG00000007041	Clic1	5044	5584	6842	4591	5515.25
ENSMUSG00000090553	Snrpe	4971	5770	6436	4881	5514.5
ENSMUSG00000017781	Pitpna	5437	5776	5680	5157	5512.5
ENSMUSG00000021395	Spin1	6298	5017	4506	6227	5512
ENSMUSG00000021589	Rhobtb3	5696	4997	4681	6573	5486.75
ENSMUSG00000030796	Tead2	5335	5214	5978	5415	5485.5
ENSMUSG00000026872	Zeb2	6636	5803	3699	5787	5481.25
ENSMUSG00000026245	Farsb	5324	5430	5583	5563	5475
ENSMUSG00000038612	Mcl1	5733	5737	5414	5015	5474.75
ENSMUSG00000004535	Tax1bp1	5812	5662	4545	5879	5474.5
ENSMUSG00000024151	Msh2	5533	5378	5903	5083	5474.25
ENSMUSG00000016018	Skiv2l2	5936	5591	5146	5208	5470.25
ENSMUSG00000037852	Cpe	5698	5896	4789	5487	5467.5
ENSMUSG00000038462	Uqcrfs1	6010	5593	5091	5172	5466.5
ENSMUSG00000019846	Lama4	4999	4520	5499	6813	5457.75
ENSMUSG00000054428	Atpif1	5012	5544	6572	4679	5451.75
ENSMUSG00000026554	Dcaf8	4692	4560	6500	6029	5445.25
ENSMUSG00000024583	Txnl1	5649	5526	6103	4481	5439.75
ENSMUSG00000021748	Pdhb	5532	6030	5205	4969	5434
ENSMUSG00000027162	Lin7c	5996	5149	4267	6308	5430
ENSMUSG00000027189	Trim44	5488	5030	4151	7051	5430
ENSMUSG00000052296	Ppp6r1	4331	4653	6096	6633	5428.25
ENSMUSG00000019428	Fkbp8	5022	5081	6822	4783	5427
ENSMUSG00000063888	Rpl7l1	5294	5617	5312	5479	5425.5
ENSMUSG00000022710	Usp7	5804	4689	5399	5801	5423.25
ENSMUSG00000030447	Cyfip1	5212	4769	5715	5961	5414.25
ENSMUSG00000079037	Prnp	5388	5438	4914	5913	5413.25
ENSMUSG00000020794	Ube2g1	5707	5238	5210	5485	5410
ENSMUSG00000015889	Lta4h	5204	5367	6380	4657	5402
ENSMUSG00000062647	Rpl7a	5146	5582	6297	4576	5400.25
ENSMUSG00000018340	Anxa6	4780	4121	8309	4374	5396
ENSMUSG00000020536	Llgl1	5322	4887	5111	6260	5395
ENSMUSG00000021072	Tmx1	6346	5638	4142	5454	5395
ENSMUSG00000059070	Rpl18	4634	5259	7236	4422	5387.75
ENSMUSG00000028675	Pnrc2	5850	5869	4877	4942	5384.5
ENSMUSG00000028412	Slc44a1	6262	4867	3515	6840	5371
ENSMUSG00000050953	Gja1	5061	5358	5715	5333	5366.75
ENSMUSG00000033184	Tmed7	5061	5028	5880	5493	5365.5
ENSMUSG00000058672	Tubb2a	4938	5346	5013	6157	5363.5
ENSMUSG00000026662	Sephs1	5033	5302	5740	5346	5355.25
ENSMUSG00000028906	Epb41	5271	5079	5136	5901	5346.75
ENSMUSG00000025326	Ube3a	6255	5755	3475	5897	5345.5
ENSMUSG00000016933	Plcg1	4899	4342	6203	5920	5341
ENSMUSG00000055681	Cope	5350	5134	6543	4334	5340.25
ENSMUSG00000000131	Xpo6	5487	4162	5108	6565	5330.5
ENSMUSG00000057738	Sptan1	4485	4983	4174	7671	5328.25
ENSMUSG00000003033	Ap1m1	5259	4253	6394	5386	5323
ENSMUSG00000029004	Kmt2e	6045	5880	4085	5275	5321.25
ENSMUSG00000022698	Naa50	5403	5567	5073	5228	5317.75
ENSMUSG00000059552	Trp53	4952	5213	5870	5234	5317.25
ENSMUSG00000024498	Tcerg1	6053	6059	3425	5723	5315
ENSMUSG00000022553	Maf1	4964	5237	6107	4944	5313
ENSMUSG00000034432	Cops8	5481	5178	5938	4654	5312.75
ENSMUSG00000068747	Sort1	4431	4281	4879	7656	5311.75
ENSMUSG00000001403	Ube2c	5486	6009	5114	4634	5310.75
ENSMUSG00000005370	Msh6	5667	5357	4056	6161	5310.25
ENSMUSG00000029538	Srsf9	5365	5373	5783	4717	5309.5
ENSMUSG00000014402	Tsg101	5765	5800	4581	5082	5307
ENSMUSG00000002265	Peg3	5816	4978	5192	5229	5303.75
ENSMUSG00000026867	Gapvd1	5333	4962	5066	5854	5303.75
ENSMUSG00000037720	Tmem33	5284	5039	4562	6329	5303.5
ENSMUSG00000039128	Cdc123	5535	6289	4697	4668	5297.25
ENSMUSG00000000753	Serpinf1	5076	5522	5697	4881	5294
ENSMUSG00000020315	Sptbn1	5365	5100	3609	7071	5286.25
ENSMUSG00000021484	Lman2	4140	4174	6724	6093	5282.75
ENSMUSG00000029126	Nsg1	5765	5649	4433	5232	5269.75
ENSMUSG00000002129	Sf3a1	5028	5052	5350	5646	5269
ENSMUSG00000029177	Cenpa	5207	5122	5863	4883	5268.75
ENSMUSG00000005656	Snx6	5977	5574	4984	4511	5261.5
ENSMUSG00000070319	Eif3g	5101	5514	5522	4877	5253.5
ENSMUSG00000028953	Abcf2	4999	4934	5709	5371	5253.25
ENSMUSG00000050912	Tmem123	5558	5155	4590	5706	5252.25
ENSMUSG00000024283	Wac	5987	5154	4283	5526	5237.5
ENSMUSG00000021012	Zc3h14	5417	5248	4906	5337	5227
ENSMUSG00000003778	Brd8	5627	6070	4968	4233	5224.5
ENSMUSG00000054309	Cpsf3	5213	5465	4666	5553	5224.25
ENSMUSG00000039703	Nploc4	4516	4617	6064	5692	5222.25
ENSMUSG00000028416	Bag1	5238	5721	5009	4918	5221.5
ENSMUSG00000031004	Mki67	6361	5798	3394	5326	5219.75
ENSMUSG00000029649	Pomp	5154	5812	5363	4542	5217.75
ENSMUSG00000057406	Nsd2	5990	5214	3850	5817	5217.75
ENSMUSG00000037013	Ss18	5966	5435	4279	5186	5216.5
ENSMUSG00000025290	Rps24	4962	6191	5179	4530	5215.5
ENSMUSG00000024360	Etf1	5090	5513	5447	4810	5215
ENSMUSG00000026421	Csrp1	4795	4885	5937	5204	5205.25
ENSMUSG00000031601	Cnot7	6016	5387	3597	5815	5203.75
ENSMUSG00000040331	Nsmce4a	5375	5324	5177	4926	5200.5
ENSMUSG00000039952	Dag1	4415	4909	4847	6629	5200
ENSMUSG00000032058	Ppp2r1b	5142	4902	6152	4591	5196.75
ENSMUSG00000062937	Mtap	5148	5846	5558	4201	5188.25
ENSMUSG00000028367	Txn1	5171	6021	4747	4799	5184.5
ENSMUSG00000006356	Crip2	5117	5250	5365	5000	5183
ENSMUSG00000028633	Ctps	5383	5123	5240	4974	5180
ENSMUSG00000022905	Kpna1	4988	5085	4532	6111	5179
ENSMUSG00000053841	Txlna	5118	4722	4634	6239	5178.25
ENSMUSG00000015714	Cers2	5295	5111	5201	5104	5177.75
ENSMUSG00000024474	Ik	5937	5578	4496	4675	5171.5
ENSMUSG00000056999	Ide	4349	4596	5345	6384	5168.5
ENSMUSG00000054555	Adam12	4839	3906	5813	6111	5167.25
ENSMUSG00000031197	Vbp1	5421	5834	4484	4917	5164
ENSMUSG00000034681	Rnps1	4874	5365	5334	5041	5153.5
ENSMUSG00000032407	U2surp	5405	5772	4891	4540	5152
ENSMUSG00000003345	Csnk1g2	4986	4490	5757	5350	5145.75
ENSMUSG00000020180	Snrpd3	5230	6038	4619	4668	5138.75
ENSMUSG00000003199	Mpnd	5015	5159	5762	4587	5130.75
ENSMUSG00000029687	Ezh2	5518	5630	4076	5255	5119.75
ENSMUSG00000031839	Hsbp1	5229	5714	4908	4624	5118.75
ENSMUSG00000027533	Fabp5	4808	5406	5634	4611	5114.75
ENSMUSG00000041355	Ssr2	4735	5126	6020	4568	5112.25
ENSMUSG00000056820	Tsnax	5144	5435	5246	4619	5111
ENSMUSG00000022816	Fstl1	5320	4376	6277	4470	5110.75
ENSMUSG00000021794	Glud1	5665	5833	3678	5263	5109.75
ENSMUSG00000026260	Ndufa10	5477	5666	4698	4597	5109.5
ENSMUSG00000004937	Sgta	4440	4304	6548	5127	5104.75
ENSMUSG00000062203	Gspt1	5757	5338	4620	4694	5102.25
ENSMUSG00000023307	March5	5347	5815	4656	4590	5102
ENSMUSG00000004789	Dlst	5027	4419	6228	4686	5090
ENSMUSG00000014959	Gorasp2	4763	5008	5596	4977	5086
ENSMUSG00000029810	Tmem176b	4966	5150	5427	4774	5079.25
ENSMUSG00000005583	Mef2c	6064	5515	3609	5121	5077.25
ENSMUSG00000059409	Ppp2r5d	4508	4745	5786	5262	5075.25
ENSMUSG00000042712	Tceal9	5476	5425	5107	4273	5070.25
ENSMUSG00000028809	Srrm1	5379	5421	4628	4846	5068.5
ENSMUSG00000031751	Amfr	4761	4848	4977	5680	5066.5
ENSMUSG00000003435	Supt5	4643	4497	5117	5988	5061.25
ENSMUSG00000066306	Numa1	5390	4309	4755	5785	5059.75
ENSMUSG00000031985	Gnpat	5092	5148	4674	5317	5057.75
ENSMUSG00000003458	Ncstn	4664	4741	4932	5871	5052
ENSMUSG00000038374	Rbm8a	5341	5605	4702	4546	5048.5
ENSMUSG00000018446	C1qbp	5139	5453	5086	4484	5040.5
ENSMUSG00000036180	Gatad2a	5100	4269	4719	6065	5038.25
ENSMUSG00000004936	Map2k1	4881	5443	5572	4249	5036.25
ENSMUSG00000025478	Dpysl4	4675	4503	5445	5491	5028.5
ENSMUSG00000037364	Srrt	4682	4813	5548	5064	5026.75
ENSMUSG00000039953	Clstn1	4287	4495	5430	5893	5026.25
ENSMUSG00000022607	Ptk2	5322	4910	4627	5238	5024.25
ENSMUSG00000021266	Wars	4642	4601	5461	5366	5017.5
ENSMUSG00000053510	Nrd1	5091	4722	4559	5692	5016
ENSMUSG00000026918	Brd3	5552	5595	4336	4564	5011.75
ENSMUSG00000021193	Pitrm1	4276	4913	5688	5165	5010.5
ENSMUSG00000064302	Clasp1	4394	3924	5273	6434	5006.25
ENSMUSG00000024231	Cul2	5021	4284	5672	5016	4998.25
ENSMUSG00000020267	Hint1	4507	4959	6165	4345	4994
ENSMUSG00000028798	Eif3i	4838	4990	5574	4547	4987.25
ENSMUSG00000058301	Upf1	5085	4490	4683	5672	4982.5
ENSMUSG00000021556	Golm1	4818	4923	5556	4626	4980.75
ENSMUSG00000022048	Dpysl2	5218	5226	4469	5003	4979
ENSMUSG00000000751	Rpa1	4830	4378	5904	4802	4978.5
ENSMUSG00000022433	Csnk1e	4544	5207	4592	5560	4975.75
ENSMUSG00000034022	Cpsf1	4031	3560	6091	6146	4957
ENSMUSG00000053398	Phgdh	4136	4699	6718	4246	4949.75
ENSMUSG00000028556	Dock7	5141	4182	4558	5914	4948.75
ENSMUSG00000029552	Tes	4730	5480	5171	4405	4946.5
ENSMUSG00000029863	Casp2	5277	5075	4595	4829	4944
ENSMUSG00000015176	Nolc1	5015	5456	4091	5201	4940.75
ENSMUSG00000004642	Slbp	5290	5514	4766	4190	4940
ENSMUSG00000031781	Ciapin1	4771	5256	5193	4539	4939.75
ENSMUSG00000069744	Psmb3	4439	4817	5990	4501	4936.75
ENSMUSG00000020954	Strn3	5455	4216	5131	4907	4927.25
ENSMUSG00000026478	Lamc1	4078	3474	4866	7291	4927.25
ENSMUSG00000005687	Bcas2	5532	5635	4276	4263	4926.5
ENSMUSG00000040354	Mars	4587	4314	6068	4708	4919.25
ENSMUSG00000030934	Oat	5062	4679	5354	4574	4917.25
ENSMUSG00000029148	Nrbp1	4475	4770	5815	4606	4916.5
ENSMUSG00000053332	Gas5	5786	6430	3838	3600	4913.5
ENSMUSG00000057497	Fam136a	4969	5164	5006	4487	4906.5
ENSMUSG00000027187	Cat	4941	5317	5026	4341	4906.25
ENSMUSG00000074102	Rbm15b	4244	4262	4535	6583	4906
ENSMUSG00000054693	Adam10	5188	4451	4200	5772	4902.75
ENSMUSG00000030677	Kif22	4669	5379	4871	4634	4888.25
ENSMUSG00000014601	Strip1	4086	4283	5651	5532	4888
ENSMUSG00000024844	Banf1	4533	5248	5679	4086	4886.5
ENSMUSG00000031672	Got2	4273	4787	5426	5058	4886
ENSMUSG00000026484	Rnf2	5073	5047	4834	4589	4885.75
ENSMUSG00000024642	Tle4	4481	4451	4692	5911	4883.75
ENSMUSG00000027770	Dhx36	5108	4962	4163	5300	4883.25
ENSMUSG00000022403	St13	5058	5355	4659	4441	4878.25
ENSMUSG00000047036	Zfp445	4903	5139	3798	5666	4876.5
ENSMUSG00000061787	Rps17	4509	5229	5609	4156	4875.75
ENSMUSG00000006740	Kif5b	5416	5021	3938	5102	4869.25
ENSMUSG00000036093	Arl5a	4624	4478	4690	5670	4865.5
ENSMUSG00000007817	Zmiz1	4441	4461	3935	6561	4849.5
ENSMUSG00000029657	Hsph1	5352	5537	3865	4639	4848.25
ENSMUSG00000075706	Gpx4	4252	4922	6180	4033	4846.75
ENSMUSG00000028221	Tmem55a	5205	5368	4419	4382	4843.5
ENSMUSG00000062591	Tubb4a	4458	5222	3821	5870	4842.75
ENSMUSG00000090841	Myl6	4620	5224	5509	3981	4833.5
ENSMUSG00000025503	Taldo1	4646	4892	5897	3889	4831
ENSMUSG00000020850	Prpf8	4049	4638	4466	6153	4826.5
ENSMUSG00000022962	Gart	4171	4088	5502	5540	4825.25
ENSMUSG00000005354	Txn2	5091	4673	5028	4508	4825
ENSMUSG00000021039	Snw1	5322	5955	3679	4336	4823
ENSMUSG00000027852	Nras	5288	5634	3444	4926	4823
ENSMUSG00000012422	Tmem167	4841	4774	4824	4839	4819.5
ENSMUSG00000039615	Stub1	4955	5000	5260	4055	4817.5
ENSMUSG00000015120	Ube2i	5190	4924	4629	4522	4816.25
ENSMUSG00000031137	Fgf13	4874	5348	4177	4815	4803.5
ENSMUSG00000020859	Spag9	4975	4258	3738	6195	4791.5
ENSMUSG00000021326	Trim27	4538	4438	5287	4880	4785.75
ENSMUSG00000019942	Cdk1	4782	5660	4528	4165	4783.75
ENSMUSG00000022678	Nde1	4916	5692	3915	4602	4781.25
ENSMUSG00000033228	Scaf11	5791	5687	3047	4577	4775.5
ENSMUSG00000003072	Atp5d	4462	4616	5799	4222	4774.75
ENSMUSG00000023018	Smarcd1	4723	4656	4429	5280	4772
ENSMUSG00000045767	B230219D22Rik	4768	4182	4792	5343	4771.25
ENSMUSG00000027805	Pfn2	5295	5470	4103	4214	4770.5
ENSMUSG00000017843	Ppp2r5c	4904	5235	4368	4569	4769
ENSMUSG00000054196	Cthrc1	5261	5241	4082	4465	4762.25
ENSMUSG00000001440	Kpnb1	4689	4382	5404	4567	4760.5
ENSMUSG00000024968	Rcor2	4090	4031	5859	5061	4760.25
ENSMUSG00000049517	Rps23	4282	5043	5566	4134	4756.25
ENSMUSG00000013465	Nelfb	4603	4714	4995	4697	4752.25
ENSMUSG00000020029	Nudt4	4370	5029	4422	5181	4750.5
ENSMUSG00000035469	Rcbtb1	4149	4336	6186	4327	4749.5
ENSMUSG00000019370	Calm3	4087	4760	5628	4489	4741
ENSMUSG00000002900	Lamb1	4423	3633	6409	4482	4736.75
ENSMUSG00000033161	Atp1a1	4298	5108	5123	4406	4733.75
ENSMUSG00000034868	Myl12b	4376	5150	5197	4207	4732.5
ENSMUSG00000042688	Mapk6	5211	5252	3546	4919	4732
ENSMUSG00000030872	Gga2	4106	3783	6412	4620	4730.25
ENSMUSG00000025917	Cops5	5331	4572	4561	4430	4723.5
ENSMUSG00000027206	Cops2	4924	4511	4726	4708	4717.25
ENSMUSG00000041846	Ppp4r3a	5063	4804	4083	4919	4717.25
ENSMUSG00000003534	Ddr1	3812	3670	5653	5727	4715.5
ENSMUSG00000024974	Smc3	5446	5561	3601	4250	4714.5
ENSMUSG00000064363	mt-Nd4	5114	4996	5018	3712	4710
ENSMUSG00000024571	Gm16286	5117	4941	4372	4400	4707.5
ENSMUSG00000054405	Dnajc8	5284	5186	4384	3967	4705.25
ENSMUSG00000026915	Strbp	5698	5054	3539	4526	4704.25
ENSMUSG00000022054	Nefm	4115	5608	4062	5025	4702.5
ENSMUSG00000037824	Tspan14	4930	4840	4313	4705	4697
ENSMUSG00000063511	Snrnp70	4674	5125	4441	4548	4697
ENSMUSG00000017386	Traf4	4189	4335	5394	4853	4692.75
ENSMUSG00000040850	Psme4	4973	4664	4299	4821	4689.25
ENSMUSG00000047045	Tmem164	4248	3831	5232	5445	4689
ENSMUSG00000025246	Tbl1x	4826	4814	3806	5308	4688.5
ENSMUSG00000035455	Fignl1	5079	4792	5097	3783	4687.75
ENSMUSG00000024007	Ppil1	4581	4689	5296	4110	4669
ENSMUSG00000042305	Tmem183a	4308	4583	4427	5334	4663
ENSMUSG00000055762	Eef1d	4396	4756	5224	4273	4662.25
ENSMUSG00000025609	Mkln1	5324	4689	4076	4545	4658.5
ENSMUSG00000025369	Smarcc2	4704	4077	4676	5173	4657.5
ENSMUSG00000025747	Tyms	4814	5144	4829	3837	4656
ENSMUSG00000028455	Stoml2	4592	4575	5297	4135	4649.75
ENSMUSG00000041891	Lman1	4710	4466	4590	4831	4649.25
ENSMUSG00000024044	Epb41l3	4665	5236	4359	4329	4647.25
ENSMUSG00000029713	Gnb2	4481	4658	4918	4525	4645.5
ENSMUSG00000026869	Psmd5	5599	4382	4135	4459	4643.75
ENSMUSG00000031066	Usp11	4788	4204	4522	5056	4642.5
ENSMUSG00000023832	Acat2	4419	4788	4614	4733	4638.5
ENSMUSG00000029234	Tmem165	4905	4453	4993	4193	4636
ENSMUSG00000024826	Dpf2	4454	4496	4991	4584	4631.25
ENSMUSG00000051469	Zfp24	4671	4727	4972	4154	4631
ENSMUSG00000026385	Dbi	4542	5080	5036	3861	4629.75
ENSMUSG00000004880	Lbr	4191	4282	4867	5151	4622.75
ENSMUSG00000055932	Fto	5203	4181	4066	5023	4618.25
ENSMUSG00000029030	Tprgl	4266	4387	5574	4234	4615.25
ENSMUSG00000035901	Dennd5a	4261	4740	4104	5316	4605.25
ENSMUSG00000037475	Thoc2	6201	4982	2813	4415	4602.75
ENSMUSG00000005609	Ctr9	5106	3805	3899	5599	4602.25
ENSMUSG00000041057	Wdr43	5130	4693	4176	4404	4600.75
ENSMUSG00000018567	Gabarap	4252	4927	5322	3897	4599.5
ENSMUSG00000027429	Sec23b	4220	4702	5282	4177	4595.25
ENSMUSG00000022800	Fyttd1	4855	4252	4678	4593	4594.5
ENSMUSG00000002010	Idh3g	4964	4963	4541	3909	4594.25
ENSMUSG00000023022	Lima1	4527	4942	3453	5454	4594
ENSMUSG00000040652	Oaz2	4703	5160	4085	4396	4586
ENSMUSG00000027848	Olfml3	4657	4433	4987	4263	4585
ENSMUSG00000033352	Map2k4	4309	4504	5004	4514	4582.75
ENSMUSG00000018401	Mtmr4	3901	3960	4863	5600	4581
ENSMUSG00000030016	Zfp638	5092	4999	4209	4017	4579.25
ENSMUSG00000046671	Mtfr1l	4510	4437	4775	4589	4577.75
ENSMUSG00000026926	Pmpca	4363	4429	4742	4763	4574.25
ENSMUSG00000001248	Gramd1a	4895	4229	5535	3634	4573.25
ENSMUSG00000031906	Smpd3	4001	3565	3981	6734	4570.25
ENSMUSG00000006676	Usp19	3745	3717	5558	5254	4568.5
ENSMUSG00000009894	Snap47	4392	4177	5345	4349	4565.75
ENSMUSG00000022312	Eif3h	4198	4742	5329	3992	4565.25
ENSMUSG00000038965	Ube2l3	4493	4778	4341	4607	4554.75
ENSMUSG00000020166	Cnot2	5186	4820	3503	4687	4549
ENSMUSG00000031299	Pdha1	5266	4780	3367	4781	4548.5
ENSMUSG00000027091	Zc3h15	5296	5300	3594	3986	4544
ENSMUSG00000018481	Appbp2	4787	4409	3802	5152	4537.5
ENSMUSG00000035437	Rabgap1	4294	4807	4313	4732	4536.5
ENSMUSG00000028180	Zranb2	4899	5203	4024	4004	4532.5
ENSMUSG00000074781	Ube2n	4651	5182	3594	4687	4528.5
ENSMUSG00000040738	Ints8	4964	4116	4960	4061	4525.25
ENSMUSG00000031446	Cul4a	4668	4274	4233	4924	4524.75
ENSMUSG00000012443	Kif11	4653	4620	4373	4449	4523.75
ENSMUSG00000020994	Pnn	5471	5215	3824	3579	4522.25
ENSMUSG00000043909	Trp53bp1	3653	4176	4301	5955	4521.25
ENSMUSG00000022757	Tfg	4914	5140	3393	4624	4517.75
ENSMUSG00000030876	Mettl9	5013	4574	4534	3948	4517.25
ENSMUSG00000025139	Tollip	4020	3944	4770	5332	4516.5
ENSMUSG00000020705	Ddx42	4815	4849	3624	4777	4516.25
ENSMUSG00000024507	Hsd17b4	4567	4483	4708	4299	4514.25
ENSMUSG00000045411	2410002F23Rik	4199	4219	4820	4819	4514.25
ENSMUSG00000051853	Arf3	4382	4433	3621	5608	4511
ENSMUSG00000018001	Cyth3	3887	4445	4329	5380	4510.25
ENSMUSG00000022774	Ncbp2	4916	5164	3896	4060	4509
ENSMUSG00000035585	Tsen34	4106	4284	5355	4288	4508.25
ENSMUSG00000002748	Baz1b	4957	4314	3783	4954	4502
ENSMUSG00000028960	Ube4b	4104	3142	5383	5379	4502
ENSMUSG00000006418	Rnf114	4058	3830	5198	4921	4501.75
ENSMUSG00000021037	Ahsa1	4675	5333	4201	3793	4500.5
ENSMUSG00000006651	Aplp1	4215	4736	3733	5305	4497.25
ENSMUSG00000041645	Ddx24	4149	4785	5225	3822	4495.25
ENSMUSG00000020463	Ppp4r3b	5338	4114	3677	4847	4494
ENSMUSG00000021843	Ktn1	5174	4722	3203	4870	4492.25
ENSMUSG00000032035	Ets1	4976	4429	3528	5034	4491.75
ENSMUSG00000029147	Ppm1g	4632	4509	4404	4421	4491.5
ENSMUSG00000052738	Suclg1	4937	4266	4585	4177	4491.25
ENSMUSG00000009927	Rps25	3983	4451	5303	4221	4489.5
ENSMUSG00000015341	Golga7	4979	4702	3889	4385	4488.75
ENSMUSG00000034906	Ncaph	4472	5237	3624	4601	4483.5
ENSMUSG00000026764	Kif5c	4984	4820	2731	5392	4481.75
ENSMUSG00000030942	Thumpd1	4728	4909	4072	4217	4481.5
ENSMUSG00000003039	Fam32a	4727	4917	3814	4454	4478
ENSMUSG00000032329	Hmg20a	5144	4395	4344	4018	4475.25
ENSMUSG00000006941	Eif1b	4527	4797	4458	4118	4475
ENSMUSG00000051166	Eml5	5233	4375	4049	4239	4474
ENSMUSG00000032624	Eml4	4109	3340	4935	5507	4472.75
ENSMUSG00000029152	Ociad1	5437	5018	3516	3915	4471.5
ENSMUSG00000022885	St6gal1	4478	3831	3107	6437	4463.25
ENSMUSG00000067276	Capn6	5701	4387	4097	3664	4462.25
ENSMUSG00000025239	Limd1	4183	3814	4791	5059	4461.75
ENSMUSG00000000441	Raf1	4161	4853	4476	4356	4461.5
ENSMUSG00000059005	Hnrnpa3	5260	4913	3620	4028	4455.25
ENSMUSG00000070544	Top1	4695	5130	3986	4010	4455.25
ENSMUSG00000022407	Adsl	4256	4643	4606	4306	4452.75
ENSMUSG00000032397	Tipin	5335	5234	3221	4020	4452.5
ENSMUSG00000019920	Lims1	4885	4647	4300	3969	4450.25
ENSMUSG00000021610	Clptm1l	4676	4195	4435	4479	4446.25
ENSMUSG00000022771	Ppil2	4215	4130	5129	4293	4441.75
ENSMUSG00000024640	Psat1	4230	4326	5183	3972	4427.75
ENSMUSG00000026254	Eif4e2	4523	4622	4001	4559	4426.25
ENSMUSG00000043456	Zfp536	5203	4775	2540	5178	4424
ENSMUSG00000022241	Tars	4744	4396	4222	4321	4420.75
ENSMUSG00000054452	Aes	3907	4616	5190	3965	4419.5
ENSMUSG00000018501	Ncor1	5437	4646	3405	4179	4416.75
ENSMUSG00000052957	Gas1	4946	4231	3826	4658	4415.25
ENSMUSG00000018417	Myo1b	5347	4592	3543	4168	4412.5
ENSMUSG00000029146	Snx17	3785	4042	5616	4195	4409.5
ENSMUSG00000031453	Rasa3	4265	4349	4470	4545	4407.25
ENSMUSG00000020235	Fzr1	3978	4599	4635	4412	4406
ENSMUSG00000022814	Umps	4256	4202	4203	4926	4396.75
ENSMUSG00000029176	Anapc4	5286	4630	3549	4093	4389.5
ENSMUSG00000060450	Rnf14	4346	4441	4053	4715	4388.75
ENSMUSG00000038909	Kat7	4171	4103	4852	4425	4387.75
ENSMUSG00000017466	Timp2	4119	3620	4732	5077	4387
ENSMUSG00000040688	Tbl3	3840	4189	4815	4702	4386.5
ENSMUSG00000040699	Limd2	3746	4326	4961	4486	4379.75
ENSMUSG00000021807	Rtraf	4414	4746	4405	3934	4374.75
ENSMUSG00000027804	Ppid	4900	4564	4019	4009	4373
ENSMUSG00000031865	Dctn1	3930	4162	5073	4285	4362.5
ENSMUSG00000024181	Mrpl28	4064	4119	5389	3875	4361.75
ENSMUSG00000022031	Elp3	4131	4499	4755	4060	4361.25
ENSMUSG00000016528	Mapkapk2	4088	3672	5147	4535	4360.5
ENSMUSG00000071415	Rpl23	4294	5070	4299	3779	4360.5
ENSMUSG00000063884	Ptcd3	4748	4484	4348	3855	4358.75
ENSMUSG00000022051	Bnip3l	4570	4661	4542	3660	4358.25
ENSMUSG00000031167	Rbm3	4580	4264	4612	3974	4357.5
ENSMUSG00000003037	Rab8a	4597	4650	3978	4191	4354
ENSMUSG00000038628	Polr3k	4386	4768	4075	4186	4353.75
ENSMUSG00000054115	Skp2	4049	4138	5338	3890	4353.75
ENSMUSG00000028873	Cdca8	4429	4959	3868	4131	4346.75
ENSMUSG00000002372	Ranbp3	3789	4007	5014	4568	4344.5
ENSMUSG00000013629	Cad	2823	3150	5101	6291	4341.25
ENSMUSG00000076437	Selenoh	4009	4355	5252	3747	4340.75
ENSMUSG00000032383	Ppib	4059	4498	4420	4370	4336.75
ENSMUSG00000001785	Pwp1	4109	4930	4016	4285	4335
ENSMUSG00000037017	Zscan21	3958	4218	4743	4415	4333.5
ENSMUSG00000000088	Cox5a	3715	4695	5268	3639	4329.25
ENSMUSG00000025027	Xpnpep1	4183	4298	4658	4173	4328
ENSMUSG00000005779	Psmb4	4035	4453	4991	3830	4327.25
ENSMUSG00000032118	Fez1	4463	4732	4221	3880	4324
ENSMUSG00000017670	Elmo2	4161	3364	5033	4726	4321
ENSMUSG00000039536	Stau1	4276	4012	4380	4615	4320.75
ENSMUSG00000064345	mt-Nd2	4488	4471	4315	4007	4320.25
ENSMUSG00000029063	Nadk	4087	4234	4717	4235	4318.25
ENSMUSG00000053470	Kdm3a	4290	4827	4024	4122	4315.75
ENSMUSG00000028811	Yars	4051	3612	5802	3771	4309
ENSMUSG00000015837	Sqstm1	3658	4038	5420	4099	4303.75
ENSMUSG00000060803	Gstp1	4196	4267	5012	3739	4303.5
ENSMUSG00000041638	Gcn1l1	3187	3083	5002	5941	4303.25
ENSMUSG00000031134	Rbmx	5464	4943	2501	4291	4299.75
ENSMUSG00000004394	Tmed4	4397	4062	4529	4209	4299.25
ENSMUSG00000016831	Tox4	3665	3908	5291	4325	4297.25
ENSMUSG00000035325	Sec31a	4159	4020	4890	4118	4296.75
ENSMUSG00000029048	Rer1	4370	4488	4520	3776	4288.5
ENSMUSG00000039607	Rbms3	5237	4739	2414	4761	4287.75
ENSMUSG00000008373	Prpf31	4245	4108	4513	4274	4285
ENSMUSG00000038611	Phrf1	4022	4060	4060	4998	4285
ENSMUSG00000051234	Rnf7	4324	4513	4317	3982	4284
ENSMUSG00000026457	Adipor1	3937	4377	4400	4411	4281.25
ENSMUSG00000021474	Sfxn1	4456	4489	4338	3841	4281
ENSMUSG00000015994	Fnta	4214	4649	3835	4418	4279
ENSMUSG00000027006	Dnajc10	4683	3899	3539	4991	4278
ENSMUSG00000027797	Dclk1	4759	3980	3341	5030	4277.5
ENSMUSG00000028986	Klhl7	4458	4013	4150	4475	4274
ENSMUSG00000090862	Rps13	3924	4693	5016	3463	4274
ENSMUSG00000061479	Snrpa	4273	4521	4368	3933	4273.75
ENSMUSG00000020739	Nup85	4146	4311	4711	3908	4269
ENSMUSG00000021811	Dnajc9	4312	4889	4213	3657	4267.75
ENSMUSG00000032594	Ip6k1	3968	3474	4907	4719	4267
ENSMUSG00000032582	Rbm6	5115	5190	2329	4418	4263
ENSMUSG00000032777	Gtf3c1	3649	3299	4473	5631	4263
ENSMUSG00000097767	Miat	5759	4141	3054	4098	4263
ENSMUSG00000027447	Cst3	4061	4480	4881	3623	4261.25
ENSMUSG00000039000	Ube3c	4214	4197	3845	4786	4260.5
ENSMUSG00000058587	Tmod3	4607	3970	4234	4227	4259.5
ENSMUSG00000036478	Btg1	4377	4377	4281	3995	4257.5
ENSMUSG00000058594	Fbxo18	4055	4313	3888	4771	4256.75
ENSMUSG00000039347	Atp6v0e2	3717	3975	5134	4191	4254.25
ENSMUSG00000029729	Zkscan1	4210	3899	2956	5937	4250.5
ENSMUSG00000025351	Cd63	4230	4430	4529	3802	4247.75
ENSMUSG00000034349	Smc4	5140	5810	1965	4070	4246.25
ENSMUSG00000002455	Prpf6	3926	4003	4673	4369	4242.75
ENSMUSG00000005973	Rcn1	4351	4472	4308	3836	4241.75
ENSMUSG00000010376	Nedd8	3862	4571	4694	3837	4241
ENSMUSG00000109511	Nup62	3881	4058	4637	4375	4237.75
ENSMUSG00000013921	Clip3	3731	3749	4549	4913	4235.5
ENSMUSG00000015759	Cnih1	4198	4441	4343	3951	4233.25
ENSMUSG00000043895	S1pr2	4334	3870	4439	4274	4229.25
ENSMUSG00000027195	Hsd17b12	4558	4654	3399	4297	4227
ENSMUSG00000020069	Hnrnph3	4799	4919	3543	3645	4226.5
ENSMUSG00000014313	Cox6c	3909	4336	5037	3599	4220.25
ENSMUSG00000026558	Uck2	3929	3925	4290	4723	4216.75
ENSMUSG00000018377	Vezf1	4301	3920	4078	4563	4215.5
ENSMUSG00000085438	1700020I14Rik	4303	4040	3880	4633	4214
ENSMUSG00000021149	Gtpbp4	4914	4847	3739	3350	4212.5
ENSMUSG00000030265	Kras	4799	4336	3573	4139	4211.75
ENSMUSG00000013415	Igf2bp1	3938	4381	3916	4584	4204.75
ENSMUSG00000027099	Mtx2	4765	4485	3775	3787	4203
ENSMUSG00000001380	Hars	4035	4300	5108	3358	4200.25
ENSMUSG00000021076	Actr10	4238	4577	4337	3644	4199
ENSMUSG00000032867	Fbxw8	3444	3382	5480	4477	4195.75
ENSMUSG00000022247	Brix1	4764	4434	3807	3772	4194.25
ENSMUSG00000030035	Wbp1	4008	4095	4715	3955	4193.25
ENSMUSG00000020598	Nrcam	4011	4407	3365	4986	4192.25
ENSMUSG00000047459	Dynlrb1	4390	4625	3875	3878	4192
ENSMUSG00000039515	Ptpa	3465	3234	5872	4196	4191.75
ENSMUSG00000058291	Zfp68	4637	4429	3389	4306	4190.25
ENSMUSG00000070348	Ccnd1	4935	4633	3640	3543	4187.75
ENSMUSG00000020230	Prmt2	4065	4312	4085	4281	4185.75
ENSMUSG00000022463	Srebf2	4075	3709	3870	5074	4182
ENSMUSG00000029291	Rufy3	4512	4650	2887	4671	4180
ENSMUSG00000031954	Cfdp1	4660	5246	2883	3925	4178.5
ENSMUSG00000050989	Selenon	3843	3642	4723	4504	4178
ENSMUSG00000010095	Slc3a2	4034	3731	4876	4068	4177.25
ENSMUSG00000041763	Tpp2	5094	4457	3005	4143	4174.75
ENSMUSG00000031532	Saraf	4004	3949	4655	4081	4172.25
ENSMUSG00000022658	Tagln3	3980	4523	3908	4273	4171
ENSMUSG00000102869	2900097C17Rik	4746	4558	2141	5238	4170.75
ENSMUSG00000017716	Birc5	4348	4702	3889	3730	4167.25
ENSMUSG00000027883	Gpsm2	4080	4249	4540	3790	4164.75
ENSMUSG00000063273	Naa15	4521	4373	3230	4531	4163.75
ENSMUSG00000029201	Ugdh	5100	4732	3404	3400	4159
ENSMUSG00000006169	Clint1	4541	4125	3378	4589	4158.25
ENSMUSG00000044600	Smim7	3877	4150	4386	4219	4158
ENSMUSG00000024908	Ppp6r3	4058	3580	4410	4577	4156.25
ENSMUSG00000017428	Psmd11	4542	4485	3989	3599	4153.75
ENSMUSG00000031563	Wwc2	4430	3731	3325	5128	4153.5
ENSMUSG00000030105	Arl8b	4058	4000	3494	5040	4148
ENSMUSG00000042541	Sem1	3859	4754	4426	3546	4146.25
ENSMUSG00000021248	Tmed10	4252	4497	3781	4045	4143.75
ENSMUSG00000054408	Spcs3	4081	4174	4311	4006	4143
ENSMUSG00000030867	Plk1	3681	4335	4755	3799	4142.5
ENSMUSG00000070372	Capza1	4362	4304	4089	3803	4139.5
ENSMUSG00000005034	Prkacb	4359	4191	3190	4806	4136.5
ENSMUSG00000011877	Git1	4624	3585	3528	4803	4135
ENSMUSG00000000957	Mmp14	4063	4089	4322	4057	4132.75
ENSMUSG00000008958	Vps72	4001	4221	4283	4025	4132.5
ENSMUSG00000066568	Lsm14a	4372	3754	4216	4165	4126.75
ENSMUSG00000036781	Rps27l	3766	4298	4624	3791	4119.75
ENSMUSG00000001864	Aif1l	4273	4023	4223	3954	4118.25
ENSMUSG00000003166	Dgcr2	3954	3963	4148	4408	4118.25
ENSMUSG00000030890	Ilk	4171	3655	4763	3849	4109.5
ENSMUSG00000021945	Zmym2	3755	3777	4535	4361	4107
ENSMUSG00000027799	Nbea	4744	4108	2871	4691	4103.5
ENSMUSG00000026750	Psmb7	3965	4528	4231	3665	4097.25
ENSMUSG00000029223	Uchl1	3706	4507	3975	4181	4092.25
ENSMUSG00000001467	Cyp51	3837	4119	4352	4059	4091.75
ENSMUSG00000038587	Akap12	4089	3355	4028	4884	4089
ENSMUSG00000001100	Poldip2	3433	3999	5310	3610	4088
ENSMUSG00000006005	Tpr	5094	4639	2499	4117	4087.25
ENSMUSG00000009090	Ap1b1	3390	3435	5013	4507	4086.25
ENSMUSG00000002844	Adprh	3587	3833	5271	3653	4086
ENSMUSG00000066324	Impad1	4310	4205	3194	4635	4086
ENSMUSG00000025935	Tram1	4201	3715	3964	4457	4084.25
ENSMUSG00000001642	Akr1b3	3732	4200	4841	3552	4081.25
ENSMUSG00000028560	Usp1	4816	4122	3678	3675	4072.75
ENSMUSG00000026034	Clk1	5032	4666	3364	3218	4070
ENSMUSG00000020340	Cyfip2	3687	3234	3889	5467	4069.25
ENSMUSG00000033793	Atp6v1h	4244	3959	4038	4036	4069.25
ENSMUSG00000024002	Brd4	4397	4518	3000	4356	4067.75
ENSMUSG00000038759	Nup205	3460	2887	4774	5139	4065
ENSMUSG00000002496	Tsc2	3873	2672	4834	4872	4062.75
ENSMUSG00000034336	Ina	3661	4392	2823	5373	4062.25
ENSMUSG00000040044	Orc3	4227	4168	4720	3133	4062
ENSMUSG00000024712	Rfk	4160	4325	3342	4416	4060.75
ENSMUSG00000079562	Maea	3712	4361	3992	4175	4060
ENSMUSG00000031714	Gab1	4091	3812	3852	4480	4058.75
ENSMUSG00000029076	Sdf4	3846	4040	4719	3611	4054
ENSMUSG00000041571	Selenow	3570	4111	4875	3658	4053.5
ENSMUSG00000021840	Mapk1ip1l	4066	4190	3024	4924	4051
ENSMUSG00000037089	Slc35b2	4055	3551	4580	4017	4050.75
ENSMUSG00000031342	Gpm6b	4360	4156	4242	3428	4046.5
ENSMUSG00000028248	Pnisr	5079	4865	2754	3486	4046
ENSMUSG00000030868	Dctn5	4140	4435	4284	3320	4044.75
ENSMUSG00000063457	Rps15	3441	3982	5246	3497	4041.5
ENSMUSG00000052798	Nup107	3704	3739	4949	3772	4041
ENSMUSG00000027351	Spred1	3892	3581	3611	5048	4033
ENSMUSG00000005881	Ergic3	3795	3848	5000	3488	4032.75
ENSMUSG00000028312	Smc2	4890	4842	2690	3708	4032.5
ENSMUSG00000028433	Ubap2	3498	3361	4211	5045	4028.75
ENSMUSG00000042750	Bex2	3952	4746	3609	3781	4022
ENSMUSG00000036893	Ehmt1	3584	3484	4614	4403	4021.25
ENSMUSG00000059291	Rpl11	3671	4508	4550	3353	4020.5
ENSMUSG00000029578	Wipi2	4211	3586	3894	4373	4016
ENSMUSG00000058569	Tmed9	3083	4569	4740	3666	4014.5
ENSMUSG00000050017	Pitpnb	4285	4415	3311	4044	4013.75
ENSMUSG00000022427	Tomm22	4114	4186	4353	3397	4012.5
ENSMUSG00000026782	Abi2	3930	4101	3178	4839	4012
ENSMUSG00000004071	Cdip1	3739	3527	4069	4708	4010.75
ENSMUSG00000009828	Ick	4148	4200	3622	4073	4010.75
ENSMUSG00000039967	Zfp292	4656	4590	1776	5012	4008.5
ENSMUSG00000008999	Bmp7	4505	4640	2452	4426	4005.75
ENSMUSG00000024426	Atat1	3802	4431	3785	3995	4003.25
ENSMUSG00000020522	Mfap3	4245	3915	4354	3490	4001
ENSMUSG00000048170	Mcmbp	4072	3754	4076	4094	3999
ENSMUSG00000032366	Tpm1	3767	3734	5487	3004	3998
ENSMUSG00000039959	Hip1	3735	3369	4411	4475	3997.5
ENSMUSG00000040339	Fam102b	3897	3960	3668	4464	3997.25
ENSMUSG00000037070	Rbmxl1	4302	4353	3790	3537	3995.5
ENSMUSG00000021929	Kpna3	4278	3902	3444	4341	3991.25
ENSMUSG00000035835	Plppr3	4152	3796	4106	3901	3988.75
ENSMUSG00000057522	Spop	4731	4603	2957	3657	3987
ENSMUSG00000001774	Chordc1	4913	4279	3051	3689	3983
ENSMUSG00000032218	Ccnb2	4150	4572	3830	3380	3983
ENSMUSG00000074886	Grk6	3541	3327	4809	4254	3982.75
ENSMUSG00000027018	Hat1	4434	4827	3559	3096	3979
ENSMUSG00000011752	Pgam1	3808	4212	4291	3603	3978.5
ENSMUSG00000032002	Dcun1d5	4302	4389	3591	3625	3976.75
ENSMUSG00000033335	Dnm2	3964	3642	4059	4233	3974.5
ENSMUSG00000041870	Ankrd13a	3585	3650	3817	4845	3974.25
ENSMUSG00000018848	Rars	3956	4182	4222	3527	3971.75
ENSMUSG00000026766	Mmadhc	4142	4084	3726	3933	3971.25
ENSMUSG00000028423	Nfx1	3874	4200	4644	3154	3968
ENSMUSG00000024400	Wdr33	3711	3741	4521	3884	3964.25
ENSMUSG00000026526	Fh1	3783	4359	3982	3729	3963.25
ENSMUSG00000028760	Eif4g3	3693	4104	3632	4421	3962.5
ENSMUSG00000022789	Dnm1l	4372	3669	4034	3771	3961.5
ENSMUSG00000002996	Hbp1	4211	4096	3512	4026	3961.25
ENSMUSG00000049470	Aff4	4798	3644	2633	4765	3960
ENSMUSG00000034152	Exoc3	3904	3311	3655	4969	3959.75
ENSMUSG00000050043	Tmx2	3872	4139	3996	3828	3958.75
ENSMUSG00000047832	Cdca4	3763	4029	4368	3673	3958.25
ENSMUSG00000022557	Bop1	3719	3937	4093	4056	3951.25
ENSMUSG00000021242	Npc2	3755	4150	4127	3771	3950.75
ENSMUSG00000002477	Snrpd1	3771	4456	4256	3317	3950
ENSMUSG00000034190	Chmp7	3914	4159	3437	4290	3950
ENSMUSG00000017264	Exosc10	3801	3752	4284	3957	3948.5
ENSMUSG00000032330	Cox7a2	3387	3966	5221	3212	3946.5
ENSMUSG00000062762	Ei24	3413	3816	4578	3971	3944.5
ENSMUSG00000005469	Prkaca	4027	3870	3942	3936	3943.75
ENSMUSG00000034189	Hsdl1	3751	3531	4514	3970	3941.5
ENSMUSG00000041598	Cdc42ep4	3360	3652	4487	4240	3934.75
ENSMUSG00000061477	Rps7	3647	4215	4611	3266	3934.75
ENSMUSG00000020946	Gosr2	3757	3564	4246	4162	3932.25
ENSMUSG00000037487	Ubr5	3948	3889	3015	4860	3928
ENSMUSG00000023391	Dlx2	3987	3842	3570	4278	3919.25
ENSMUSG00000043962	Thrap3	4055	4104	3522	3996	3919.25
ENSMUSG00000035781	R3hdm4	3861	4141	4031	3643	3919
ENSMUSG00000001761	Smo	3831	4019	3213	4606	3917.25
ENSMUSG00000028431	Ikbkap	3066	3069	5119	4401	3913.75
ENSMUSG00000020476	Dbnl	3376	3558	5221	3486	3910.25
ENSMUSG00000015488	Cacfd1	4487	3927	2769	4455	3909.5
ENSMUSG00000000420	Galnt1	4237	4063	3362	3973	3908.75
ENSMUSG00000020134	Peli1	4299	4336	3304	3691	3907.5
ENSMUSG00000006736	Tspan31	3463	4217	4344	3601	3906.25
ENSMUSG00000022033	Pbk	4224	4372	3353	3662	3902.75
ENSMUSG00000032479	Map4	3610	4085	3251	4652	3899.5
ENSMUSG00000031683	Lsm6	4234	4191	3911	3248	3896
ENSMUSG00000032279	Idh3a	4070	4308	3435	3766	3894.75
ENSMUSG00000032328	Tmem30a	4136	3888	2989	4565	3894.5
ENSMUSG00000038366	Lasp1	3529	3614	3889	4546	3894.5
ENSMUSG00000000056	Narf	4167	3663	3579	4166	3893.75
ENSMUSG00000028678	Kif2c	3512	4349	4343	3367	3892.75
ENSMUSG00000025724	Sec11a	4226	4031	3534	3769	3890
ENSMUSG00000005981	Trap1	3838	3901	4201	3612	3888
ENSMUSG00000016946	Kctd5	3647	3886	4023	3991	3886.75
ENSMUSG00000059323	Tonsl	3837	3626	4921	3161	3886.25
ENSMUSG00000042079	Hnrnpf	4236	3773	3443	4085	3884.25
ENSMUSG00000031029	Eif3f	3631	3767	4433	3699	3882.5
ENSMUSG00000053536	Cstf2t	3610	3489	4338	4082	3879.75
ENSMUSG00000091264	Smim13	3877	3537	3792	4312	3879.5
ENSMUSG00000021810	Ecd	3799	3600	4136	3976	3877.75
ENSMUSG00000025979	Mob4	4246	4104	3668	3489	3876.75
ENSMUSG00000032348	Gsta4	4411	4358	3563	3169	3875.25
ENSMUSG00000025465	Echs1	3834	3830	4400	3435	3874.75
ENSMUSG00000035754	Wdr18	3155	3421	5289	3628	3873.25
ENSMUSG00000061559	Wdr61	3863	4081	4001	3546	3872.75
ENSMUSG00000048307	Ankrd46	3519	3881	4516	3567	3870.75
ENSMUSG00000034902	Pip5k1c	3630	3605	3621	4622	3869.5
ENSMUSG00000026219	Trip12	4277	2732	4265	4193	3866.75
ENSMUSG00000037461	Ints7	3522	3765	3847	4333	3866.75
ENSMUSG00000020390	Ube2b	4074	4370	3649	3372	3866.25
ENSMUSG00000035027	Map2k2	3822	3701	4258	3682	3865.75
ENSMUSG00000101609	Kcnq1ot1	4315	1784	7224	2132	3863.75
ENSMUSG00000003438	Timm50	3650	3746	4657	3400	3863.25
ENSMUSG00000029227	Fip1l1	3837	3592	3771	4231	3857.75
ENSMUSG00000037119	Fam91a1	3889	3512	3081	4946	3857
ENSMUSG00000022360	Atad2	4119	3864	3308	4136	3856.75
ENSMUSG00000029705	Cux1	3747	3821	3580	4273	3855.25
ENSMUSG00000025364	Pa2g4	4004	4686	3367	3361	3854.5
ENSMUSG00000020537	Drg2	4170	3970	3407	3863	3852.5
ENSMUSG00000020124	Usp15	4051	4432	3383	3524	3847.5
ENSMUSG00000024287	Thoc1	4189	4046	3882	3272	3847.25
ENSMUSG00000015880	Ncapg	4367	4117	3764	3132	3845
ENSMUSG00000022812	Gsk3b	4333	4393	2955	3692	3843.25
ENSMUSG00000039105	Atp6v1g1	3886	4065	3940	3474	3841.25
ENSMUSG00000006057	Atp5g1	3696	4033	4352	3281	3840.5
ENSMUSG00000042508	Dmtf1	4292	4099	3340	3628	3839.75
ENSMUSG00000056394	Lig1	3738	3684	3699	4234	3838.75
ENSMUSG00000036202	Rif1	4344	3684	3191	4127	3836.5
ENSMUSG00000038848	Ythdf1	4235	3785	3083	4242	3836.25
ENSMUSG00000032570	Atp2c1	4265	3678	3433	3956	3833
ENSMUSG00000021555	Naa35	4261	3690	3764	3600	3828.75
ENSMUSG00000057469	E2f6	4239	4196	3194	3686	3828.75
ENSMUSG00000030204	Ddx47	3991	3608	4337	3374	3827.5
ENSMUSG00000002833	Hdgfl2	3366	3772	4587	3576	3825.25
ENSMUSG00000032349	Elovl5	3265	3835	4061	4127	3822
ENSMUSG00000057880	Abat	3383	3484	3907	4506	3820
ENSMUSG00000064080	Fbln2	2924	2633	5169	4554	3820
ENSMUSG00000071072	Ptges3	4208	4011	3380	3680	3819.75
ENSMUSG00000037470	Uggt1	3998	3302	3857	4102	3814.75
ENSMUSG00000022191	Drosha	4063	3534	3474	4187	3814.5
ENSMUSG00000020982	Nemf	4769	4317	2827	3337	3812.5
ENSMUSG00000015697	Setdb1	4143	3347	3328	4430	3812
ENSMUSG00000022139	Mbnl2	4653	3735	3118	3737	3810.75
ENSMUSG00000028849	Map7d1	3632	3518	4264	3826	3810
ENSMUSG00000034520	Gjc1	4198	4279	3199	3562	3809.5
ENSMUSG00000011958	Bnip2	4045	3976	3649	3558	3807
ENSMUSG00000019795	Pcmt1	3992	4054	3621	3558	3806.25
ENSMUSG00000036046	5031439G07Rik	3444	3480	4067	4228	3804.75
ENSMUSG00000032135	Mcam	4234	3788	3185	4010	3804.25
ENSMUSG00000044221	Grsf1	4046	4082	3270	3819	3804.25
ENSMUSG00000029267	Mtf2	4094	4362	3393	3367	3804
ENSMUSG00000028266	Lmo4	3318	4110	4052	3729	3802.25
ENSMUSG00000021488	Nsd1	3953	3704	3200	4344	3800.25
ENSMUSG00000004268	Emg1	3745	4052	3878	3525	3800
ENSMUSG00000061111	Mcrip1	3442	3827	4617	3304	3797.5
ENSMUSG00000004667	Polr2e	3529	3932	4297	3415	3793.25
ENSMUSG00000024563	Smad2	4241	4216	3442	3274	3793.25
ENSMUSG00000031885	Cbfb	4255	3701	3421	3784	3790.25
ENSMUSG00000031386	Hcfc1	3410	4135	2471	5133	3787.25
ENSMUSG00000068040	Tm9sf4	3288	3382	4058	4405	3783.25
ENSMUSG00000019802	Sec63	3436	3628	4172	3892	3782
ENSMUSG00000020515	Cnot8	3623	3828	3711	3966	3782
ENSMUSG00000030759	Far1	4426	4154	2416	4120	3779
ENSMUSG00000061244	Exoc5	3992	3488	3710	3916	3776.5
ENSMUSG00000033767	Tmem131l	3223	3416	4490	3971	3775
ENSMUSG00000029422	Rsrc2	4140	4127	3785	3038	3772.5
ENSMUSG00000063870	Chd4	3990	3499	2928	4672	3772.25
ENSMUSG00000023106	Denr	4218	4125	3405	3340	3772
ENSMUSG00000030512	Snrpa1	4348	4148	3451	3141	3772
ENSMUSG00000025173	Wdr45b	3839	3791	3745	3711	3771.5
ENSMUSG00000046311	Zfp62	4630	3874	2836	3738	3769.5
ENSMUSG00000024212	Mllt1	3704	3424	3818	4126	3768
ENSMUSG00000048429	Timm29	3769	3682	3617	4002	3767.5
ENSMUSG00000027406	Idh3b	3780	3869	4347	3053	3762.25
ENSMUSG00000014606	Slc25a11	3939	3625	4035	3443	3760.5
ENSMUSG00000029765	Plxna4	3605	3891	2573	4962	3757.75
ENSMUSG00000023852	Chd1	3863	3586	2998	4580	3756.75
ENSMUSG00000027598	Itch	3599	3443	4616	3360	3754.5
ENSMUSG00000032826	Ank2	3813	3262	2916	5016	3751.75
ENSMUSG00000021917	Spcs1	3372	3742	4388	3494	3749
ENSMUSG00000003269	Cyth2	3370	3972	4184	3454	3745
ENSMUSG00000052229	Gpr17	3914	4133	2748	4175	3742.5
ENSMUSG00000024538	Ppic	4035	4166	3318	3449	3742
ENSMUSG00000007892	Rplp1	3253	3956	4600	3155	3741
ENSMUSG00000056947	Mab21l1	3782	4387	2918	3846	3733.25
ENSMUSG00000043384	Gprasp1	4229	3764	2439	4478	3727.5
ENSMUSG00000025862	Stag2	3913	2925	3654	4408	3725
ENSMUSG00000027581	Stmn3	3431	4143	3636	3687	3724.25
ENSMUSG00000026753	Ppp6c	3616	3289	4163	3824	3723
ENSMUSG00000020440	Arf5	3269	3538	4686	3397	3722.5
ENSMUSG00000022378	Fam49b	4462	3839	3172	3414	3721.75
ENSMUSG00000030770	Parva	3860	3736	3401	3889	3721.5
ENSMUSG00000060938	Rpl26	3135	3968	4596	3182	3720.25
ENSMUSG00000025007	Aldh18a1	3102	3292	4751	3730	3718.75
ENSMUSG00000038700	Hoxb5	3228	3837	3773	4031	3717.25
ENSMUSG00000053838	Nudcd3	3598	2927	3352	4982	3714.75
ENSMUSG00000024817	Uhrf2	4146	3935	3086	3683	3712.5
ENSMUSG00000043131	Mob1a	4641	3845	2233	4112	3707.75
ENSMUSG00000020484	Xbp1	3860	3978	3763	3218	3704.75
ENSMUSG00000022884	Eif4a2	4444	3865	3541	2965	3703.75
ENSMUSG00000006456	Rbm14	3194	3246	4292	4074	3701.5
ENSMUSG00000006442	Srm	3446	3466	4104	3780	3699
ENSMUSG00000028822	Tmem50a	3779	3813	3768	3434	3698.5
ENSMUSG00000053565	Eif3k	3495	3562	4576	3157	3697.5
ENSMUSG00000026927	Sdccag3	3942	3921	3669	3256	3697
ENSMUSG00000021996	Esd	3980	4046	3509	3240	3693.75
ENSMUSG00000036622	Atp13a2	3058	2658	4722	4333	3692.75
ENSMUSG00000029385	Ccng2	4009	3938	3512	3286	3686.25
ENSMUSG00000029910	Mad2l1	4309	4193	2988	3246	3684
ENSMUSG00000022199	Slc22a17	3670	3718	3756	3586	3682.5
ENSMUSG00000024213	Nudt3	3697	3660	3514	3858	3682.25
ENSMUSG00000063316	Rpl27	3434	3789	4323	3182	3682
ENSMUSG00000037062	Sh3glb1	3891	3985	2863	3985	3681
ENSMUSG00000019054	Fis1	3314	3775	4239	3377	3676.25
ENSMUSG00000020986	Sec23a	3281	2899	4586	3936	3675.5
ENSMUSG00000079277	Hoxd3	4012	4396	2816	3476	3675
ENSMUSG00000020687	Cdc27	4052	3623	2941	4083	3674.75
ENSMUSG00000027509	Rae1	3681	4234	3591	3179	3671.25
ENSMUSG00000034263	Ints14	3541	3638	3876	3629	3671
ENSMUSG00000061666	Gdpd1	3848	3714	3066	4055	3670.75
ENSMUSG00000029860	Zyx	3726	3505	3468	3980	3669.75
ENSMUSG00000021549	Rasa1	3937	3622	2913	4199	3667.75
ENSMUSG00000073676	Hspe1	3500	4115	3931	3124	3667.5
ENSMUSG00000024754	Tmem2	3478	3256	3109	4821	3666
ENSMUSG00000032382	Snx1	3708	3744	3585	3624	3665.25
ENSMUSG00000022110	Sucla2	4201	4144	2742	3562	3662.25
ENSMUSG00000006288	Ttc5	3788	3832	3437	3591	3662
ENSMUSG00000026112	Coa5	3887	3337	3962	3459	3661.25
ENSMUSG00000022682	Rrn3	3390	3783	3562	3909	3661
ENSMUSG00000042197	Zfp451	3703	3540	3841	3560	3661
ENSMUSG00000004032	Gstm5	3394	3770	4265	3212	3660.25
ENSMUSG00000025403	Shmt2	3061	3365	4544	3665	3658.75
ENSMUSG00000078622	Ccdc47	4045	4347	2860	3380	3658
ENSMUSG00000042472	Zfp410	3885	3763	4174	2808	3657.5
ENSMUSG00000004865	Srpk1	4001	4227	3257	3143	3657
ENSMUSG00000022456	Sept3	3381	4129	2979	4130	3654.75
ENSMUSG00000020814	Mxra7	3497	4073	3515	3525	3652.5
ENSMUSG00000026547	Tagln2	3633	3619	3878	3476	3651.5
ENSMUSG00000022893	Adamts1	3814	3120	2248	5422	3651
ENSMUSG00000043940	Wdfy3	3828	3463	3328	3984	3650.75
ENSMUSG00000039768	Dnajc11	3463	3747	3526	3863	3649.75
ENSMUSG00000060261	Gtf2i	3700	3197	3920	3780	3649.25
ENSMUSG00000079426	Arpc4	3372	3388	4203	3634	3649.25
ENSMUSG00000025289	Prdx4	3538	3613	4215	3230	3649
ENSMUSG00000061360	Phf5a	3765	4150	3422	3257	3648.5
ENSMUSG00000042700	Sipa1l1	3693	3455	3634	3810	3648
ENSMUSG00000063065	Mapk3	3670	3788	3839	3291	3647
ENSMUSG00000028703	Lrrc41	3261	3285	4268	3773	3646.75
ENSMUSG00000028654	Mycl	3672	3530	3044	4339	3646.25
ENSMUSG00000066150	Slc31a1	3475	3681	3509	3917	3645.5
ENSMUSG00000074656	Eif2s2	3894	4140	3449	3095	3644.5
ENSMUSG00000062761	Zfp512	3382	3875	3399	3917	3643.25
ENSMUSG00000019188	H13	3230	3304	4451	3583	3642
ENSMUSG00000052752	Traf7	2923	3047	4457	4128	3638.75
ENSMUSG00000027455	Nsfl1c	3723	3833	3588	3408	3638
ENSMUSG00000032042	Srpr	3240	3615	4223	3472	3637.5
ENSMUSG00000023104	Rfc2	3366	3382	4436	3365	3637.25
ENSMUSG00000028614	Ndc1	3095	3310	3788	4356	3637.25
ENSMUSG00000021156	Zmynd11	3942	3425	3799	3376	3635.5
ENSMUSG00000034021	Pds5b	3614	3808	2806	4301	3632.25
ENSMUSG00000028465	Tln1	2689	2760	4420	4658	3631.75
ENSMUSG00000024276	Zfp397	3985	3529	3066	3926	3626.5
ENSMUSG00000028284	Map3k7	3746	3397	3502	3861	3626.5
ENSMUSG00000021520	Uqcrb	3249	3920	3917	3419	3626.25
ENSMUSG00000021133	Susd6	3525	3116	3716	4146	3625.75
ENSMUSG00000002741	Ykt6	3587	3783	3219	3912	3625.25
ENSMUSG00000024045	Akap8	4086	3161	3889	3365	3625.25
ENSMUSG00000037343	Taf2	3530	3569	3497	3893	3622.25
ENSMUSG00000038095	Sbno1	4255	3576	3228	3430	3622.25
ENSMUSG00000015961	Adss	3959	3466	3593	3465	3620.75
ENSMUSG00000031592	Pcm1	4300	3715	2694	3771	3620
ENSMUSG00000028032	Papss1	3702	3215	3789	3772	3619.5
ENSMUSG00000033059	Pygb	3342	2980	3762	4389	3618.25
ENSMUSG00000032872	Cyb5r4	3538	4164	3020	3745	3616.75
ENSMUSG00000028879	Stx12	3590	3705	3650	3518	3615.75
ENSMUSG00000028719	Cmpk1	3717	3969	3814	2956	3614
ENSMUSG00000030268	Bcat1	3292	3202	4171	3791	3614
ENSMUSG00000026309	Ilkap	3994	3370	3865	3220	3612.25
ENSMUSG00000026209	Dnpep	3163	3322	4503	3452	3610
ENSMUSG00000031591	Asah1	3890	3967	3662	2911	3607.5
ENSMUSG00000077450	Rab11b	3237	3774	3820	3598	3607.25
ENSMUSG00000039328	Rnf122	3661	3796	3501	3454	3603
ENSMUSG00000059486	Kbtbd2	3687	3795	3184	3741	3601.75
ENSMUSG00000035086	Becn1	3891	3714	3567	3234	3601.5
ENSMUSG00000041236	Vps41	3455	3077	4048	3823	3600.75
ENSMUSG00000058407	Txndc9	3744	3911	3246	3499	3600
ENSMUSG00000063882	Uqcrh	3455	3895	3937	3111	3599.5
ENSMUSG00000004054	Map3k11	3190	3104	3406	4696	3599
ENSMUSG00000032601	Prkar2a	3802	3228	3470	3893	3598.25
ENSMUSG00000063576	Klhdc3	3477	3016	4203	3685	3595.25
ENSMUSG00000020576	Nbas	2845	2950	4598	3974	3591.75
ENSMUSG00000027180	Fbxo3	4111	3688	2975	3585	3589.75
ENSMUSG00000010047	Hyal2	3389	3368	3733	3868	3589.5
ENSMUSG00000036270	Edc4	3349	3114	3834	4061	3589.5
ENSMUSG00000025366	Esyt1	2972	3498	3691	4188	3587.25
ENSMUSG00000020780	Srp68	3648	3240	3327	4130	3586.25
ENSMUSG00000058440	Nrf1	3808	3989	2875	3672	3586
ENSMUSG00000034723	Tmx4	3542	3355	3299	4141	3584.25
ENSMUSG00000022200	Golph3	3941	3955	2896	3541	3583.25
ENSMUSG00000027499	Pkia	3877	3535	3145	3771	3582
ENSMUSG00000027198	Ext2	2968	3018	4275	4066	3581.75
ENSMUSG00000019977	Hbs1l	3832	4113	3144	3233	3580.5
ENSMUSG00000015804	Med28	3772	3720	3696	3132	3580
ENSMUSG00000031862	Atp13a1	3001	3561	4103	3654	3579.75
ENSMUSG00000032293	Ireb2	3932	2837	3331	4199	3574.75
ENSMUSG00000029621	Arpc1a	3365	3728	3843	3360	3574
ENSMUSG00000017760	Ctsa	3220	3506	4245	3320	3572.75
ENSMUSG00000036822	Topors	3754	3289	3368	3879	3572.5
ENSMUSG00000015222	Map2	3705	3180	3029	4363	3569.25
ENSMUSG00000027998	Plrg1	3876	3719	3220	3462	3569.25
ENSMUSG00000020076	Ddx50	4016	4000	3198	3053	3566.75
ENSMUSG00000048327	Ckap2l	3794	4191	3162	3119	3566.5
ENSMUSG00000029577	Ube3b	3026	3252	3952	4030	3565
ENSMUSG00000026174	Cnot9	3745	4476	2384	3642	3561.75
ENSMUSG00000031431	Tsc22d3	3464	3992	3391	3400	3561.75
ENSMUSG00000035885	Cox8a	3266	3428	4292	3260	3561.5
ENSMUSG00000005575	Ube2m	3093	3435	4211	3499	3559.5
ENSMUSG00000056486	Chn1	3760	4590	2376	3506	3558
ENSMUSG00000020458	Rtn4	4178	3625	2703	3710	3554
ENSMUSG00000020706	Ftsj3	3393	3649	3370	3804	3554
ENSMUSG00000025786	Zdhhc3	3153	3694	3597	3763	3551.75
ENSMUSG00000037197	Rbm17	3710	4401	2905	3186	3550.5
ENSMUSG00000024098	Twsg1	3613	3106	3947	3523	3547.25
ENSMUSG00000028436	Dcaf12	3638	2949	3406	4185	3544.5
ENSMUSG00000024764	Naa40	3397	3718	3146	3914	3543.75
ENSMUSG00000027829	Ccnl1	4278	3470	3451	2976	3543.75
ENSMUSG00000007989	Fzd3	4174	3458	2245	4295	3543
ENSMUSG00000029363	Rfc5	3103	3560	4624	2880	3541.75
ENSMUSG00000038762	Abcf1	3407	3444	4027	3289	3541.75
ENSMUSG00000028945	Rheb	3615	3930	3267	3345	3539.25
ENSMUSG00000042354	Gnl3	3992	4070	3097	2995	3538.5
ENSMUSG00000013662	Atad1	4059	4075	2367	3647	3537
ENSMUSG00000028557	Rnf11	3577	3450	3419	3702	3537
ENSMUSG00000038503	Mesd	3684	3616	3451	3397	3537
ENSMUSG00000034300	Fam53c	3314	3204	3418	4211	3536.75
ENSMUSG00000049327	Kmt5a	3995	3954	3008	3185	3535.5
ENSMUSG00000056515	Rab31	3396	3764	3452	3528	3535
ENSMUSG00000035545	Leng8	3570	3472	2938	4157	3534.25
ENSMUSG00000041264	Uspl1	3518	2990	3972	3651	3532.75
ENSMUSG00000019874	Fabp7	3996	3884	2915	3335	3532.5
ENSMUSG00000044167	Foxo1	4023	3991	2220	3893	3531.75
ENSMUSG00000036323	Srp72	3789	3493	2900	3936	3529.5
ENSMUSG00000030824	Nucb1	3161	3405	4129	3415	3527.5
ENSMUSG00000031256	Cstf2	3690	2930	4516	2973	3527.25
ENSMUSG00000027649	Ctnnbl1	3704	3614	3672	3101	3522.75
ENSMUSG00000004849	Ap1s1	3111	3641	4061	3269	3520.5
ENSMUSG00000034674	Tdg	3547	3628	3129	3771	3518.75
ENSMUSG00000032244	Fem1b	3587	3449	2062	4974	3518
ENSMUSG00000000561	Wdr77	3494	3861	3637	3076	3517
ENSMUSG00000010517	Faf1	3707	3829	3430	3099	3516.25
ENSMUSG00000000631	Myo18a	2759	2545	3445	5301	3512.5
ENSMUSG00000030282	Cmas	3210	3973	3666	3199	3512
ENSMUSG00000035783	Acta2	2492	1871	8758	926	3511.75
ENSMUSG00000072082	Ccnf	3055	3368	3816	3800	3509.75
ENSMUSG00000035863	Palm	3058	3346	3659	3975	3509.5
ENSMUSG00000007891	Ctsd	3021	2815	5015	3174	3506.25
ENSMUSG00000004056	Akt2	3502	3153	3498	3861	3503.5
ENSMUSG00000036206	Sh3bp4	3614	3029	3690	3681	3503.5
ENSMUSG00000061411	Nol4l	3221	2408	4068	4315	3503
ENSMUSG00000025873	Faf2	3588	3887	2626	3909	3502.5
ENSMUSG00000026797	Stxbp1	3000	3602	3255	4144	3500.25
ENSMUSG00000060591	Ifitm2	3194	3547	4249	3011	3500.25
ENSMUSG00000026833	Olfm1	3469	4428	1800	4286	3495.75
ENSMUSG00000032376	Usp3	3226	3204	3858	3695	3495.75
ENSMUSG00000064210	Ano6	3570	3636	2383	4390	3494.75
ENSMUSG00000020897	Aurkb	3918	3708	3501	2850	3494.25
ENSMUSG00000031622	Sin3b	3193	3202	4555	3024	3493.5
ENSMUSG00000031508	Ankrd10	3685	3310	3881	3097	3493.25
ENSMUSG00000025358	Cdk2	3625	3529	3469	3335	3489.5
ENSMUSG00000038943	Prc1	4422	4490	2250	2786	3487
ENSMUSG00000025133	Ints4	3684	3680	2906	3675	3486.25
ENSMUSG00000027203	Dut	3296	3784	4081	2782	3485.75
ENSMUSG00000021115	Vrk1	3666	3980	2725	3562	3483.25
ENSMUSG00000024782	Ak3	3851	3819	2582	3680	3483
ENSMUSG00000009555	Cdk9	3227	3718	3782	3195	3480.5
ENSMUSG00000022332	Khdrbs3	3351	3392	3759	3401	3475.75
ENSMUSG00000032171	Pin1	3240	3598	4058	3004	3475
ENSMUSG00000064037	Gpn1	3709	3669	3214	3305	3474.25
ENSMUSG00000018974	Sart3	3673	2894	3355	3970	3473
ENSMUSG00000033444	Specc1l	3478	2682	3284	4440	3471
ENSMUSG00000027133	Nop10	3148	3663	4122	2949	3470.5
ENSMUSG00000026159	Agfg1	3332	3313	3298	3937	3470
ENSMUSG00000029221	Slc30a9	3690	3709	3170	3301	3467.5
ENSMUSG00000028995	Fam126a	3097	3289	3654	3827	3466.75
ENSMUSG00000029920	Smarcad1	3683	3502	2876	3806	3466.75
ENSMUSG00000019210	Atp6v1e1	3596	3579	3724	2967	3466.5
ENSMUSG00000035666	Gtf3c4	3225	3324	2909	4404	3465.5
ENSMUSG00000022744	Cldnd1	3667	3813	3735	2645	3465
ENSMUSG00000037474	Dtl	3753	3533	3078	3496	3465
ENSMUSG00000024982	Zdhhc6	3862	3708	3054	3234	3464.5
ENSMUSG00000032803	Cdv3	3296	3834	3298	3419	3461.75
ENSMUSG00000026181	Ppm1f	2687	2762	4515	3882	3461.5
ENSMUSG00000038615	Nfe2l1	3808	3348	2551	4139	3461.5
ENSMUSG00000001473	Tubb6	3203	3262	4303	3077	3461.25
ENSMUSG00000027176	Cstf3	3802	3895	2863	3260	3455
ENSMUSG00000024163	Mapk8ip3	2718	2862	3876	4363	3454.75
ENSMUSG00000062981	Mrpl42	3447	4099	3204	3064	3453.5
ENSMUSG00000029366	Dck	3176	3650	3794	3193	3453.25
ENSMUSG00000061613	U2af1	3229	3698	3776	3107	3452.5
ENSMUSG00000035198	Tubg1	3097	3264	4021	3425	3451.75
ENSMUSG00000060098	Prmt7	3019	3387	3845	3550	3450.25
ENSMUSG00000024976	Shoc2	3315	3240	3331	3914	3450
ENSMUSG00000039682	Lap3	3236	3574	3834	3155	3449.75
ENSMUSG00000037685	Atp8a1	3546	2989	2745	4517	3449.25
ENSMUSG00000026276	Sept2	3644	3560	3323	3259	3446.5
ENSMUSG00000036782	Klhl13	3512	3447	3412	3414	3446.25
ENSMUSG00000042590	Ipo11	3646	3255	3122	3758	3445.25
ENSMUSG00000003992	Ssbp2	3520	3455	3438	3361	3443.5
ENSMUSG00000015290	Ubl4a	3602	3200	3306	3663	3442.75
ENSMUSG00000018433	Nol11	3564	3125	3948	3133	3442.5
ENSMUSG00000022280	Rnf19a	4097	3580	2670	3417	3441
ENSMUSG00000027540	Ptpn1	3353	3660	3045	3701	3439.75
ENSMUSG00000041438	Utp4	3291	3668	2876	3924	3439.75
ENSMUSG00000037361	Sf3b6	3438	3814	3165	3340	3439.25
ENSMUSG00000036748	Cuedc2	3397	3411	3820	3126	3438.5
ENSMUSG00000022174	Dad1	3271	3532	4014	2932	3437.25
ENSMUSG00000054008	Ndst1	2906	2326	3151	5351	3433.5
ENSMUSG00000029202	Pds5a	3353	3040	3262	4072	3431.75
ENSMUSG00000021273	Fdft1	3176	3613	3761	3173	3430.75
ENSMUSG00000028622	Mrpl37	3580	3450	3719	2973	3430.5
ENSMUSG00000024841	Eif1ad	3342	3708	2607	4058	3428.75
ENSMUSG00000032435	Dync1li1	3440	3751	2872	3646	3427.25
ENSMUSG00000027613	Eif6	3317	2699	4625	3067	3427
ENSMUSG00000020936	Nmt1	3492	3566	3006	3638	3425.5
ENSMUSG00000003200	Sh3gl1	3290	3166	4193	3049	3424.5
ENSMUSG00000057561	Eif1a	3678	3978	3050	2980	3421.5
ENSMUSG00000020257	Wdr82	2979	3013	3981	3711	3421
ENSMUSG00000102252	Snrpn	3275	4077	2880	3450	3420.5
ENSMUSG00000027306	Nusap1	3518	3906	3325	2932	3420.25
ENSMUSG00000022350	Washc5	3508	2941	3652	3572	3418.25
ENSMUSG00000037286	Stag1	3471	3139	3707	3349	3416.5
ENSMUSG00000003226	Ranbp2	3887	2592	2746	4437	3415.5
ENSMUSG00000063800	Prpf38a	3157	3957	3632	2912	3414.5
ENSMUSG00000006930	Hap1	3310	3206	3627	3503	3411.5
ENSMUSG00000061950	Ppp4r1	3534	2975	3363	3773	3411.25
ENSMUSG00000039231	Suv39h1	3192	3752	3393	3297	3408.5
ENSMUSG00000032314	Etfa	3425	3770	3175	3253	3405.75
ENSMUSG00000031848	Lsm4	3343	3321	3964	2994	3405.5
ENSMUSG00000048490	Nrip1	3604	3053	3014	3950	3405.25
ENSMUSG00000001127	Araf	3865	3463	3085	3186	3399.75
ENSMUSG00000025332	Kdm5c	3043	2964	3191	4401	3399.75
ENSMUSG00000079658	Eloc	3557	3635	3026	3361	3394.75
ENSMUSG00000016534	Lamp2	3695	3182	3659	3033	3392.25
ENSMUSG00000024493	Lars	3203	3441	3389	3533	3391.5
ENSMUSG00000028961	Pgd	3002	2995	4411	3158	3391.5
ENSMUSG00000027879	Sec22b	3391	3567	3362	3244	3391
ENSMUSG00000019715	Gle1	2996	3304	3735	3520	3388.75
ENSMUSG00000037788	Vopp1	3266	3376	2906	4002	3387.5
ENSMUSG00000009907	Vps4b	3225	3405	3793	3126	3387.25
ENSMUSG00000016664	Pacsin2	3436	3412	2854	3845	3386.75
ENSMUSG00000029761	Cald1	3625	3446	3742	2732	3386.25
ENSMUSG00000025094	Slc18a2	3361	3271	3536	3373	3385.25
ENSMUSG00000038936	Sccpdh	3866	3908	2678	3089	3385.25
ENSMUSG00000045763	Basp1	3123	3749	3426	3238	3384
ENSMUSG00000026970	Rbms1	4071	4050	2114	3281	3379
ENSMUSG00000045328	Cenpe	4598	4022	1946	2944	3377.5
ENSMUSG00000041408	Wapl	3913	3137	2621	3838	3377.25
ENSMUSG00000009630	Ppp2cb	3559	3542	3011	3387	3374.75
ENSMUSG00000031858	Mau2	3024	3072	3968	3433	3374.25
ENSMUSG00000046330	Rpl37a	2612	3458	4343	3078	3372.75
ENSMUSG00000032047	Acat1	3282	3671	3060	3475	3372
ENSMUSG00000050530	Fam171a1	3457	3134	3186	3711	3372
ENSMUSG00000030180	Kdm5a	3647	3720	2236	3883	3371.5
ENSMUSG00000028437	Ubap1	3826	3466	2891	3299	3370.5
ENSMUSG00000000827	Tpd52l2	3166	3749	3290	3274	3369.75
ENSMUSG00000072964	Bhlhb9	3214	3589	3071	3603	3369.25
ENSMUSG00000030079	Ruvbl1	3028	3573	3744	3131	3369
ENSMUSG00000030231	Plekha5	3548	3071	3610	3243	3368
ENSMUSG00000024960	Plcb3	2645	3034	4076	3706	3365.25
ENSMUSG00000034593	Myo5a	3260	3345	3191	3661	3364.25
ENSMUSG00000066705	Fxyd6	2995	3582	3718	3158	3363.25
ENSMUSG00000020898	Ctc1	2944	2875	4123	3501	3360.75
ENSMUSG00000024560	Cxxc1	3111	3092	3787	3446	3359
ENSMUSG00000033379	Atp6v0b	3474	3305	3664	2989	3358
ENSMUSG00000025381	Cnpy2	3114	3524	3647	3144	3357.25
ENSMUSG00000042605	Atxn2	3088	3443	3173	3712	3354
ENSMUSG00000019804	Snx3	3792	3756	3234	2631	3353.25
ENSMUSG00000033940	Brk1	3137	3583	3596	3086	3350.5
ENSMUSG00000031783	Polr2c	3112	3458	3677	3154	3350.25
ENSMUSG00000003402	Prkcsh	2957	3269	4187	2982	3348.75
ENSMUSG00000030319	Cand2	2602	2279	4083	4430	3348.5
ENSMUSG00000001157	Gmcl1	3439	3466	3233	3250	3347
ENSMUSG00000073563	Csnk1g3	3644	3084	3496	3163	3346.75
ENSMUSG00000027787	Nmd3	3451	4070	3148	2713	3345.5
ENSMUSG00000078676	Casc3	3465	3139	3015	3746	3341.25
ENSMUSG00000024146	Cript	3222	3571	3596	2966	3338.75
ENSMUSG00000028577	Plaa	3645	3535	2619	3552	3337.75
ENSMUSG00000003868	Ruvbl2	2967	3131	3909	3335	3335.5
ENSMUSG00000035133	Arhgap5	3671	3041	3485	3139	3334
ENSMUSG00000021824	Ap3m1	3433	3724	3017	3145	3329.75
ENSMUSG00000022100	Xpo7	3755	3348	2741	3469	3328.25
ENSMUSG00000031681	Smad1	3363	3146	3606	3188	3325.75
ENSMUSG00000017667	Zfp334	3010	2647	3574	4071	3325.5
ENSMUSG00000020328	Nudcd2	3668	3805	3039	2786	3324.5
ENSMUSG00000027751	Supt20	3137	3419	3489	3252	3324.25
ENSMUSG00000030061	Uba3	3732	3712	2239	3610	3323.25
ENSMUSG00000002015	Bcap31	3414	3282	3897	2696	3322.25
ENSMUSG00000048376	F2r	3297	3050	3446	3495	3322
ENSMUSG00000037253	Mex3c	3564	3300	2644	3778	3321.5
ENSMUSG00000027496	Aurka	2846	3853	3741	2844	3321
ENSMUSG00000016344	Ppdpf	3211	3364	3613	3093	3320.25
ENSMUSG00000068748	Ptprz1	3396	3307	2419	4156	3319.5
ENSMUSG00000035575	Utp6	3701	3259	3077	3236	3318.25
ENSMUSG00000025872	Thoc3	3277	3605	3436	2949	3316.75
ENSMUSG00000000743	Chmp1a	2874	2751	3907	3729	3315.25
ENSMUSG00000023147	Wrb	3234	2955	4016	3052	3314.25
ENSMUSG00000044707	Ccnjl	3313	3853	2410	3672	3312
ENSMUSG00000018287	Spag7	3426	4156	2905	2758	3311.25
ENSMUSG00000031024	St5	2832	2604	3976	3812	3306
ENSMUSG00000062006	Rpl34	2839	3359	4117	2900	3303.75
ENSMUSG00000036943	Rab8b	2896	3167	3480	3669	3303
ENSMUSG00000004455	Ppp1cc	3468	3346	3325	3069	3302
ENSMUSG00000030802	Bckdk	3009	2874	4332	2993	3302
ENSMUSG00000006095	Tbcb	3320	3290	3696	2898	3301
ENSMUSG00000046062	Ppp1r15b	2740	2596	3540	4320	3299
ENSMUSG00000020153	Ndufs7	3021	3251	4210	2701	3295.75
ENSMUSG00000028646	Rragc	3752	3180	2785	3462	3294.75
ENSMUSG00000024176	Sox8	3614	3179	2874	3501	3292
ENSMUSG00000024767	Otub1	3062	3247	3875	2961	3286.25
ENSMUSG00000026377	Nifk	3491	3492	3030	3132	3286.25
ENSMUSG00000005698	Ctcf	3484	3753	2548	3356	3285.25
ENSMUSG00000029364	Wsb2	3121	3204	3395	3418	3284.5
ENSMUSG00000022967	Ifnar1	3504	3316	2895	3419	3283.5
ENSMUSG00000024054	Smchd1	3598	2299	3346	3884	3281.75
ENSMUSG00000030536	Iqgap1	3484	2839	3405	3397	3281.25
ENSMUSG00000020198	Ap3d1	2939	2740	3668	3767	3278.5
ENSMUSG00000024068	Spast	3228	3279	2645	3957	3277.25
ENSMUSG00000026223	Itm2c	2754	2972	4501	2878	3276.25
ENSMUSG00000026917	Wdr5	3227	3384	3167	3324	3275.5
ENSMUSG00000009073	Nf2	3104	3396	3198	3402	3275
ENSMUSG00000000605	Clcn4	3753	3532	2571	3235	3272.75
ENSMUSG00000067873	Htatsf1	3572	3698	2935	2878	3270.75
ENSMUSG00000036295	Lrrn3	3390	3757	1977	3955	3269.75
ENSMUSG00000041911	Dlx1	3328	3781	2716	3254	3269.75
ENSMUSG00000008683	Rps15a	2887	3189	3991	3002	3267.25
ENSMUSG00000041168	Lonp1	2792	3084	3695	3494	3266.25
ENSMUSG00000021895	Arhgef3	2995	3458	3186	3425	3266
ENSMUSG00000009291	Pttg1ip	3532	3099	3026	3406	3265.75
ENSMUSG00000017686	Rhot1	3327	2685	3514	3536	3265.5
ENSMUSG00000027379	Bub1	2896	3496	3754	2913	3264.75
ENSMUSG00000021500	Ddx46	3411	3004	2950	3692	3264.25
ENSMUSG00000055839	Elob	2835	3620	3769	2822	3261.5
ENSMUSG00000035152	Ap2b1	3443	3336	2790	3476	3261.25
ENSMUSG00000032252	Glce	3601	2692	2850	3898	3260.25
ENSMUSG00000034424	Gcsh	3048	3593	3264	3129	3258.5
ENSMUSG00000028060	2810403A07Rik	3132	3470	4001	2427	3257.5
ENSMUSG00000024997	Prdx3	3428	3480	3454	2662	3256
ENSMUSG00000059734	Ndufs8	2867	3397	3756	3003	3255.75
ENSMUSG00000020530	Ggnbp2	3778	3575	2613	3049	3253.75
ENSMUSG00000039804	Ncoa5	3179	3301	2908	3624	3253
ENSMUSG00000021048	Mthfd1	3510	2799	3854	2847	3252.5
ENSMUSG00000030983	Bccip	3570	3790	3136	2514	3252.5
ENSMUSG00000022437	Samm50	3014	3174	3390	3424	3250.5
ENSMUSG00000029178	Klf3	3535	2712	3583	3163	3248.25
ENSMUSG00000022464	Slc38a4	3489	2705	3334	3461	3247.25
ENSMUSG00000029569	Tmem168	3172	2829	2989	3999	3247.25
ENSMUSG00000019998	Stx7	3272	3394	3542	2780	3247
ENSMUSG00000027288	Zfp106	2986	2786	2598	4618	3247
ENSMUSG00000029001	Fbxo44	2985	2954	4406	2640	3246.25
ENSMUSG00000063659	Zbtb18	3477	3293	2285	3926	3245.25
ENSMUSG00000028955	Vamp3	3476	3242	3198	3063	3244.75
ENSMUSG00000021911	Parg	3165	3211	2908	3687	3242.75
ENSMUSG00000025234	Arih1	2639	2530	4107	3695	3242.75
ENSMUSG00000017210	Med24	2912	2838	3590	3621	3240.25
ENSMUSG00000035314	Gdpd5	2730	2975	2899	4351	3238.75
ENSMUSG00000090733	Rps27	2562	3307	4467	2617	3238.25
ENSMUSG00000044502	Bod1	3264	3181	3204	3303	3238
ENSMUSG00000026605	Cenpf	4164	4015	1727	3044	3237.5
ENSMUSG00000028884	Rpa2	3322	3011	3700	2917	3237.5
ENSMUSG00000039509	Nup133	3214	2987	3401	3346	3237
ENSMUSG00000025261	Huwe1	3205	3019	3089	3633	3236.5
ENSMUSG00000027599	Armc1	3413	3103	3233	3194	3235.75
ENSMUSG00000019837	Gtf3c6	3248	3473	2839	3376	3234
ENSMUSG00000038253	Hoxa5	3474	3296	2847	3311	3232
ENSMUSG00000026280	Atg4b	2965	3410	3683	2860	3229.5
ENSMUSG00000041360	Pum3	3090	3586	3641	2599	3229
ENSMUSG00000020453	Patz1	3328	2924	3156	3502	3227.5
ENSMUSG00000003810	Mast2	2643	2853	3140	4251	3221.75
ENSMUSG00000027506	Tpd52	3454	2988	3173	3267	3220.5
ENSMUSG00000035941	Ibtk	3677	3381	2100	3720	3219.5
ENSMUSG00000026842	Abl1	3275	2992	2720	3890	3219.25
ENSMUSG00000046722	Cdc42se1	3289	3700	2570	3313	3218
ENSMUSG00000070923	Klhl9	2895	3136	3318	3523	3218
ENSMUSG00000031819	Emc8	2588	3006	3677	3585	3214
ENSMUSG00000029922	Mkrn1	3324	3769	2018	3733	3211
ENSMUSG00000020430	Pes1	3374	2987	2992	3471	3206
ENSMUSG00000041560	Nop53	2980	2940	4078	2816	3203.5
ENSMUSG00000056758	Hmga2	2656	3213	3700	3245	3203.5
ENSMUSG00000056537	Rlim	3035	2686	3847	3244	3203
ENSMUSG00000033543	Gtf2a2	3446	3504	3015	2846	3202.75
ENSMUSG00000019433	Gipc1	2873	3362	3417	3141	3198.25
ENSMUSG00000038393	Txnip	3443	2559	3570	3221	3198.25
ENSMUSG00000024556	Me2	3485	3156	3277	2872	3197.5
ENSMUSG00000047003	Zfp41	3010	3231	3041	3500	3195.5
ENSMUSG00000020078	Vps26a	3617	3355	3069	2736	3194.25
ENSMUSG00000026349	Ccnt2	4149	3073	1973	3571	3191.5
ENSMUSG00000022255	Mtdh	3328	3114	3297	3022	3190.25
ENSMUSG00000026000	Lancl1	3189	3344	3619	2608	3190
ENSMUSG00000040648	Ppip5k2	3689	3046	2006	4016	3189.25
ENSMUSG00000042410	Agps	3353	2959	2523	3922	3189.25
ENSMUSG00000001052	Sec24b	2994	2803	2777	4181	3188.75
ENSMUSG00000031878	Nae1	3499	3559	2991	2703	3188
ENSMUSG00000066232	Ipo7	3520	3105	3436	2691	3188
ENSMUSG00000029103	Lrpap1	3025	2926	3961	2834	3186.5
ENSMUSG00000003808	Farsa	2287	2829	4641	2983	3185
ENSMUSG00000028700	Pomgnt1	2920	2702	3711	3407	3185
ENSMUSG00000039756	Dnttip2	3584	3323	2711	3122	3185
ENSMUSG00000028792	Ak2	3186	3252	3139	3145	3180.5
ENSMUSG00000024269	Tpgs2	3253	3542	2892	3024	3177.75
ENSMUSG00000022193	Psmb5	2683	2867	4711	2444	3176.25
ENSMUSG00000022808	Snx4	3354	3061	3232	3056	3175.75
[truncated: 15,230 more rows]
