# Supplementary material for: Sequencing Reveals miRNAs Enriched in the Developing Mouse Enteric Nervous System
Source: Noncoding RNA. 2023 Dec 22;10(1):1. doi: 10.3390/ncrna10010001 (PMC10801555; doi:10.3390/ncrna10010001)
Supplement: Supplementary file 1 [file ncrna-10-00001-s001.zip › revisedSupplement/supplementaryFile3.txt]

ENSMUSG00000032216
ENSMUSG00000028832
ENSMUSG00000018379
ENSMUSG00000069662
ENSMUSG00000052727
ENSMUSG00000026238
ENSMUSG00000021282
ENSMUSG00000066357
ENSMUSG00000024165
ENSMUSG00000024576
ENSMUSG00000016921
ENSMUSG00000025132
ENSMUSG00000025016
ENSMUSG00000031447
ENSMUSG00000000787
ENSMUSG00000032096
ENSMUSG00000042323
ENSMUSG00000019960
ENSMUSG00000028546
ENSMUSG00000006498
ENSMUSG00000009575
ENSMUSG00000031715
ENSMUSG00000001435
ENSMUSG00000040028
ENSMUSG00000055302
ENSMUSG00000029840
ENSMUSG00000028790
ENSMUSG00000028156
ENSMUSG00000055531
ENSMUSG00000037608
ENSMUSG00000022841
ENSMUSG00000030870
ENSMUSG00000001228
ENSMUSG00000026657
ENSMUSG00000022108
ENSMUSG00000028333
ENSMUSG00000022961
ENSMUSG00000022858
ENSMUSG00000024083
ENSMUSG00000033712
ENSMUSG00000038991
ENSMUSG00000022052
ENSMUSG00000025228
ENSMUSG00000026821
ENSMUSG00000027217
ENSMUSG00000037815
ENSMUSG00000060510
ENSMUSG00000008892
ENSMUSG00000033581
ENSMUSG00000036550
ENSMUSG00000024515
ENSMUSG00000020674
ENSMUSG00000052681
ENSMUSG00000031835
ENSMUSG00000037935
ENSMUSG00000028134
ENSMUSG00000032253
ENSMUSG00000061436
ENSMUSG00000007613
ENSMUSG00000025810
ENSMUSG00000035864
ENSMUSG00000063015
ENSMUSG00000030189
ENSMUSG00000028530
ENSMUSG00000032437
ENSMUSG00000032185
ENSMUSG00000042626
ENSMUSG00000038127
ENSMUSG00000026872
ENSMUSG00000027162
ENSMUSG00000028412
ENSMUSG00000025326
ENSMUSG00000068747
ENSMUSG00000026867
ENSMUSG00000037720
ENSMUSG00000039703
ENSMUSG00000031601
ENSMUSG00000003345
ENSMUSG00000056820
ENSMUSG00000022816
ENSMUSG00000005583
ENSMUSG00000059409
ENSMUSG00000031781
ENSMUSG00000054693
ENSMUSG00000020859
ENSMUSG00000033228
ENSMUSG00000045767
ENSMUSG00000054196
ENSMUSG00000001440
ENSMUSG00000041846
ENSMUSG00000017386
ENSMUSG00000022800
ENSMUSG00000031906
ENSMUSG00000028960
ENSMUSG00000032035
ENSMUSG00000032329
ENSMUSG00000051166
ENSMUSG00000022885
ENSMUSG00000016528
ENSMUSG00000005779
ENSMUSG00000039607
ENSMUSG00000032594
ENSMUSG00000039000
ENSMUSG00000058587
ENSMUSG00000029729
ENSMUSG00000013415
ENSMUSG00000024908
ENSMUSG00000070372
ENSMUSG00000066568
ENSMUSG00000001100
ENSMUSG00000025935
ENSMUSG00000001642
ENSMUSG00000079562
ENSMUSG00000029578
ENSMUSG00000048170
ENSMUSG00000041870
ENSMUSG00000037487
ENSMUSG00000020476
ENSMUSG00000026219
ENSMUSG00000037119
ENSMUSG00000020124
ENSMUSG00000022812
ENSMUSG00000036046
ENSMUSG00000044221
ENSMUSG00000029267
ENSMUSG00000029765
ENSMUSG00000032826
ENSMUSG00000037062
ENSMUSG00000004865
ENSMUSG00000019188
ENSMUSG00000028465
ENSMUSG00000021133
ENSMUSG00000038095
ENSMUSG00000031592
ENSMUSG00000025366
ENSMUSG00000022200
ENSMUSG00000029621
ENSMUSG00000025786
ENSMUSG00000024098
ENSMUSG00000028557
ENSMUSG00000044167
ENSMUSG00000036206
ENSMUSG00000025873
ENSMUSG00000033444
ENSMUSG00000026159
ENSMUSG00000037685
ENSMUSG00000022280
ENSMUSG00000020936
ENSMUSG00000003226
ENSMUSG00000061950
ENSMUSG00000025094
ENSMUSG00000026970
ENSMUSG00000041408
ENSMUSG00000050530
ENSMUSG00000030180
ENSMUSG00000026223
ENSMUSG00000022464
ENSMUSG00000028955
ENSMUSG00000021911
ENSMUSG00000056758
ENSMUSG00000026349
ENSMUSG00000040648
ENSMUSG00000008575
ENSMUSG00000027012
ENSMUSG00000019969
ENSMUSG00000032740
ENSMUSG00000027111
ENSMUSG00000037331
ENSMUSG00000034075
ENSMUSG00000022781
ENSMUSG00000027104
ENSMUSG00000028480
ENSMUSG00000022797
ENSMUSG00000035770
ENSMUSG00000078429
ENSMUSG00000022629
ENSMUSG00000027365
ENSMUSG00000004508
ENSMUSG00000000838
ENSMUSG00000053801
ENSMUSG00000026987
ENSMUSG00000021629
ENSMUSG00000048058
ENSMUSG00000008855
ENSMUSG00000038816
ENSMUSG00000007458
ENSMUSG00000044408
ENSMUSG00000047824
ENSMUSG00000035342
ENSMUSG00000031930
ENSMUSG00000044461
ENSMUSG00000089911
ENSMUSG00000038145
ENSMUSG00000035696
ENSMUSG00000029168
ENSMUSG00000029775
ENSMUSG00000031918
ENSMUSG00000034621
ENSMUSG00000020642
ENSMUSG00000019297
ENSMUSG00000026655
ENSMUSG00000062901
ENSMUSG00000024598
ENSMUSG00000051674
ENSMUSG00000034252
ENSMUSG00000042535
ENSMUSG00000032477
ENSMUSG00000025395
ENSMUSG00000051375
ENSMUSG00000004451
ENSMUSG00000033565
ENSMUSG00000032504
ENSMUSG00000062580
ENSMUSG00000029111
ENSMUSG00000042572
ENSMUSG00000001098
ENSMUSG00000056429
ENSMUSG00000028937
ENSMUSG00000002068
ENSMUSG00000033075
ENSMUSG00000022995
ENSMUSG00000036580
ENSMUSG00000021969
ENSMUSG00000026103
ENSMUSG00000053094
ENSMUSG00000039159
ENSMUSG00000018846
ENSMUSG00000025354
ENSMUSG00000020864
ENSMUSG00000032932
ENSMUSG00000014349
ENSMUSG00000025178
ENSMUSG00000004317
ENSMUSG00000035949
ENSMUSG00000031232
ENSMUSG00000021709
ENSMUSG00000021745
ENSMUSG00000035107
ENSMUSG00000031529
ENSMUSG00000029814
ENSMUSG00000039068
ENSMUSG00000021686
ENSMUSG00000020592
ENSMUSG00000007880
ENSMUSG00000036087
ENSMUSG00000022178
ENSMUSG00000026718
ENSMUSG00000058571
ENSMUSG00000029094
ENSMUSG00000071359
ENSMUSG00000028059
ENSMUSG00000019590
ENSMUSG00000020190
ENSMUSG00000039473
ENSMUSG00000025742
ENSMUSG00000028382
ENSMUSG00000037275
ENSMUSG00000026361
ENSMUSG00000044147
ENSMUSG00000042557
ENSMUSG00000008200
ENSMUSG00000027763
ENSMUSG00000011960
ENSMUSG00000041415
ENSMUSG00000020925
ENSMUSG00000021096
ENSMUSG00000032217
ENSMUSG00000031360
ENSMUSG00000033436
ENSMUSG00000036990
ENSMUSG00000014592
ENSMUSG00000033713
ENSMUSG00000062127
ENSMUSG00000033365
ENSMUSG00000050079
ENSMUSG00000021978
ENSMUSG00000029710
ENSMUSG00000024050
ENSMUSG00000032411
ENSMUSG00000004798
ENSMUSG00000078619
ENSMUSG00000044496
ENSMUSG00000024143
ENSMUSG00000072501
ENSMUSG00000048833
ENSMUSG00000030067
ENSMUSG00000034377
ENSMUSG00000037656
ENSMUSG00000011832
ENSMUSG00000021171
ENSMUSG00000019461
ENSMUSG00000020427
ENSMUSG00000042594
ENSMUSG00000031902
ENSMUSG00000019988
ENSMUSG00000018425
ENSMUSG00000032531
ENSMUSG00000005483
ENSMUSG00000019873
ENSMUSG00000058704
ENSMUSG00000018932
ENSMUSG00000033943
ENSMUSG00000041734
ENSMUSG00000033149
ENSMUSG00000058835
ENSMUSG00000038533
ENSMUSG00000054728
ENSMUSG00000021379
ENSMUSG00000062169
ENSMUSG00000029249
ENSMUSG00000001552
ENSMUSG00000057614
ENSMUSG00000055013
ENSMUSG00000027263
ENSMUSG00000048310
ENSMUSG00000042548
ENSMUSG00000031673
ENSMUSG00000054611
ENSMUSG00000059811
ENSMUSG00000031939
ENSMUSG00000017858
ENSMUSG00000045071
ENSMUSG00000026600
ENSMUSG00000029265
ENSMUSG00000033454
ENSMUSG00000032640
ENSMUSG00000027680
ENSMUSG00000032913
ENSMUSG00000032890
ENSMUSG00000036339
ENSMUSG00000028212
ENSMUSG00000039242
ENSMUSG00000037896
ENSMUSG00000027993
ENSMUSG00000032449
ENSMUSG00000030315
ENSMUSG00000015846
ENSMUSG00000031700
ENSMUSG00000035828
ENSMUSG00000037075
ENSMUSG00000032434
ENSMUSG00000093661
ENSMUSG00000058690
ENSMUSG00000026856
ENSMUSG00000041997
ENSMUSG00000067851
ENSMUSG00000026923
ENSMUSG00000020326
ENSMUSG00000022897
ENSMUSG00000033323
ENSMUSG00000028289
ENSMUSG00000047777
ENSMUSG00000021962
ENSMUSG00000028698
ENSMUSG00000025665
ENSMUSG00000025384
ENSMUSG00000009418
ENSMUSG00000061731
ENSMUSG00000032086
ENSMUSG00000061461
ENSMUSG00000026667
ENSMUSG00000040268
ENSMUSG00000047539
ENSMUSG00000041229
ENSMUSG00000030881
ENSMUSG00000020700
ENSMUSG00000031823
ENSMUSG00000043019
ENSMUSG00000021806
ENSMUSG00000051615
ENSMUSG00000021952
ENSMUSG00000022136
ENSMUSG00000021036
ENSMUSG00000002222
ENSMUSG00000024978
ENSMUSG00000008489
ENSMUSG00000041702
ENSMUSG00000087370
ENSMUSG00000041040
ENSMUSG00000027878
ENSMUSG00000023915
ENSMUSG00000042046
ENSMUSG00000022708
ENSMUSG00000002319
ENSMUSG00000003452
ENSMUSG00000020783
ENSMUSG00000022529
ENSMUSG00000025255
ENSMUSG00000021375
ENSMUSG00000008763
ENSMUSG00000063455
ENSMUSG00000002949
ENSMUSG00000022246
ENSMUSG00000033792
ENSMUSG00000040842
ENSMUSG00000048915
ENSMUSG00000036825
ENSMUSG00000019861
ENSMUSG00000024622
ENSMUSG00000027244
ENSMUSG00000025236
ENSMUSG00000040430
ENSMUSG00000022443
ENSMUSG00000027177
ENSMUSG00000001985
ENSMUSG00000021754
ENSMUSG00000053414
ENSMUSG00000030660
ENSMUSG00000034659
ENSMUSG00000053333
ENSMUSG00000020312
ENSMUSG00000071226
ENSMUSG00000024072
ENSMUSG00000039987
ENSMUSG00000040711
ENSMUSG00000038187
ENSMUSG00000033697
ENSMUSG00000027439
ENSMUSG00000026594
ENSMUSG00000060671
ENSMUSG00000027438
ENSMUSG00000046556
ENSMUSG00000040506
ENSMUSG00000031644
ENSMUSG00000072966
ENSMUSG00000038342
ENSMUSG00000004843
ENSMUSG00000005667
ENSMUSG00000039662
ENSMUSG00000022321
ENSMUSG00000032705
ENSMUSG00000054263
ENSMUSG00000069729
ENSMUSG00000027784
ENSMUSG00000025190
ENSMUSG00000026482
ENSMUSG00000035151
ENSMUSG00000039599
ENSMUSG00000042595
ENSMUSG00000022329
ENSMUSG00000022008
ENSMUSG00000025959
ENSMUSG00000027287
ENSMUSG00000033964
ENSMUSG00000042694
ENSMUSG00000028358
ENSMUSG00000048285
ENSMUSG00000059316
ENSMUSG00000035614
ENSMUSG00000052373
ENSMUSG00000026469
ENSMUSG00000074607
ENSMUSG00000031441
ENSMUSG00000055447
ENSMUSG00000090935
ENSMUSG00000041890
ENSMUSG00000040322
ENSMUSG00000002602
ENSMUSG00000037674
ENSMUSG00000022528
ENSMUSG00000018474
ENSMUSG00000094870
ENSMUSG00000037316
ENSMUSG00000031790
ENSMUSG00000034893
ENSMUSG00000028414
ENSMUSG00000030096
ENSMUSG00000041216
ENSMUSG00000029635
ENSMUSG00000027900
ENSMUSG00000042599
ENSMUSG00000037750
ENSMUSG00000032727
ENSMUSG00000023965
ENSMUSG00000021614
ENSMUSG00000039523
ENSMUSG00000013076
ENSMUSG00000054414
ENSMUSG00000038535
ENSMUSG00000028063
ENSMUSG00000002059
ENSMUSG00000024241
ENSMUSG00000028030
ENSMUSG00000030126
ENSMUSG00000030352
ENSMUSG00000014353
ENSMUSG00000021823
ENSMUSG00000028664
ENSMUSG00000025050
ENSMUSG00000032231
ENSMUSG00000056222
ENSMUSG00000005886
ENSMUSG00000089715
ENSMUSG00000031367
ENSMUSG00000032413
ENSMUSG00000052707
ENSMUSG00000021468
ENSMUSG00000025821
ENSMUSG00000031889
ENSMUSG00000044715
ENSMUSG00000047888
ENSMUSG00000037486
ENSMUSG00000013701
ENSMUSG00000035900
ENSMUSG00000050410
ENSMUSG00000016940
ENSMUSG00000001910
ENSMUSG00000033102
ENSMUSG00000022124
ENSMUSG00000075415
ENSMUSG00000028444
ENSMUSG00000028226
ENSMUSG00000053134
ENSMUSG00000036737
ENSMUSG00000079020
ENSMUSG00000016346
ENSMUSG00000029598
ENSMUSG00000039497
ENSMUSG00000030232
ENSMUSG00000051007
ENSMUSG00000018363
ENSMUSG00000027583
ENSMUSG00000006526
ENSMUSG00000019852
ENSMUSG00000002948
ENSMUSG00000027652
ENSMUSG00000089774
ENSMUSG00000050213
ENSMUSG00000072825
ENSMUSG00000027204
ENSMUSG00000078515
ENSMUSG00000022568
ENSMUSG00000039852
ENSMUSG00000028403
ENSMUSG00000040929
ENSMUSG00000025647
ENSMUSG00000024502
ENSMUSG00000056692
ENSMUSG00000028868
ENSMUSG00000034998
ENSMUSG00000032870
ENSMUSG00000022265
ENSMUSG00000002428
ENSMUSG00000033671
ENSMUSG00000019820
ENSMUSG00000026319
ENSMUSG00000048279
ENSMUSG00000033306
ENSMUSG00000053460
ENSMUSG00000039100
ENSMUSG00000040675
ENSMUSG00000026858
ENSMUSG00000047412
ENSMUSG00000063804
ENSMUSG00000029338
ENSMUSG00000031217
ENSMUSG00000027304
ENSMUSG00000030826
ENSMUSG00000030522
ENSMUSG00000019889
ENSMUSG00000062949
ENSMUSG00000017774
ENSMUSG00000008730
ENSMUSG00000049672
ENSMUSG00000027646
ENSMUSG00000037526
ENSMUSG00000007207
ENSMUSG00000028397
ENSMUSG00000027293
ENSMUSG00000042363
ENSMUSG00000038495
ENSMUSG00000031357
ENSMUSG00000028487
ENSMUSG00000054752
ENSMUSG00000046768
ENSMUSG00000037031
ENSMUSG00000053110
ENSMUSG00000031486
ENSMUSG00000050965
ENSMUSG00000021432
ENSMUSG00000032410
ENSMUSG00000029823
ENSMUSG00000040433
ENSMUSG00000020063
ENSMUSG00000030530
ENSMUSG00000034042
ENSMUSG00000004661
ENSMUSG00000029992
ENSMUSG00000048410
ENSMUSG00000057230
ENSMUSG00000000711
ENSMUSG00000053774
ENSMUSG00000028799
ENSMUSG00000027806
ENSMUSG00000038291
ENSMUSG00000013033
ENSMUSG00000058318
ENSMUSG00000035476
ENSMUSG00000025078
ENSMUSG00000026643
ENSMUSG00000050332
ENSMUSG00000033589
ENSMUSG00000029238
ENSMUSG00000060012
ENSMUSG00000070462
ENSMUSG00000038872
ENSMUSG00000062542
ENSMUSG00000026565
ENSMUSG00000021728
ENSMUSG00000032875
ENSMUSG00000027254
ENSMUSG00000045975
ENSMUSG00000050029
ENSMUSG00000035493
ENSMUSG00000029016
ENSMUSG00000028630
ENSMUSG00000061601
ENSMUSG00000027678
ENSMUSG00000040102
ENSMUSG00000058761
ENSMUSG00000029471
ENSMUSG00000034135
ENSMUSG00000032440
ENSMUSG00000078851
ENSMUSG00000054863
ENSMUSG00000047342
ENSMUSG00000037104
ENSMUSG00000031503
ENSMUSG00000034247
ENSMUSG00000041075
ENSMUSG00000001630
ENSMUSG00000048503
ENSMUSG00000021466
ENSMUSG00000022973
ENSMUSG00000026584
ENSMUSG00000016763
ENSMUSG00000018830
ENSMUSG00000023027
ENSMUSG00000021460
ENSMUSG00000070733
ENSMUSG00000040928
ENSMUSG00000028933
ENSMUSG00000015711
ENSMUSG00000061589
ENSMUSG00000027860
ENSMUSG00000028527
ENSMUSG00000048701
ENSMUSG00000058446
ENSMUSG00000039782
ENSMUSG00000031284
ENSMUSG00000046441
ENSMUSG00000049323
ENSMUSG00000052748
ENSMUSG00000040918
ENSMUSG00000023952
ENSMUSG00000040423
ENSMUSG00000045414
ENSMUSG00000021703
ENSMUSG00000021277
ENSMUSG00000027811
ENSMUSG00000036617
ENSMUSG00000021140
ENSMUSG00000038582
ENSMUSG00000027381
ENSMUSG00000020423
ENSMUSG00000036572
ENSMUSG00000042216
ENSMUSG00000029108
ENSMUSG00000038705
ENSMUSG00000045532
ENSMUSG00000044768
ENSMUSG00000023886
ENSMUSG00000045294
ENSMUSG00000022094
ENSMUSG00000034724
ENSMUSG00000036686
ENSMUSG00000048911
ENSMUSG00000028647
ENSMUSG00000028101
ENSMUSG00000050714
ENSMUSG00000061313
ENSMUSG00000040594
ENSMUSG00000041297
ENSMUSG00000042515
ENSMUSG00000048537
ENSMUSG00000000340
ENSMUSG00000038648
ENSMUSG00000029478
ENSMUSG00000051379
ENSMUSG00000025241
ENSMUSG00000039601
ENSMUSG00000035392
ENSMUSG00000035601
ENSMUSG00000002105
ENSMUSG00000025036
ENSMUSG00000024593
ENSMUSG00000025602
ENSMUSG00000027953
ENSMUSG00000067889
ENSMUSG00000031647
ENSMUSG00000025738
ENSMUSG00000024805
ENSMUSG00000074582
ENSMUSG00000001998
ENSMUSG00000048078
ENSMUSG00000027778
ENSMUSG00000038214
ENSMUSG00000006586
ENSMUSG00000016200
ENSMUSG00000027227
ENSMUSG00000019944
ENSMUSG00000000782
ENSMUSG00000063317
ENSMUSG00000032064
ENSMUSG00000028854
ENSMUSG00000004500
ENSMUSG00000040570
ENSMUSG00000039286
ENSMUSG00000002409
ENSMUSG00000028641
ENSMUSG00000028582
ENSMUSG00000026504
ENSMUSG00000098557
ENSMUSG00000028007
ENSMUSG00000030509
ENSMUSG00000035834
ENSMUSG00000022799
ENSMUSG00000021285
ENSMUSG00000022091
ENSMUSG00000052040
ENSMUSG00000029563
ENSMUSG00000038132
ENSMUSG00000056602
ENSMUSG00000027430
ENSMUSG00000051864
ENSMUSG00000047881
ENSMUSG00000044934
ENSMUSG00000035992
ENSMUSG00000040820
ENSMUSG00000073678
ENSMUSG00000045180
ENSMUSG00000039810
ENSMUSG00000027534
ENSMUSG00000073792
ENSMUSG00000020364
ENSMUSG00000068270
ENSMUSG00000041258
ENSMUSG00000074916
ENSMUSG00000029053
ENSMUSG00000040105
ENSMUSG00000037621
ENSMUSG00000021236
ENSMUSG00000068966
ENSMUSG00000003134
ENSMUSG00000036030
ENSMUSG00000020926
ENSMUSG00000025323
ENSMUSG00000042225
ENSMUSG00000028019
ENSMUSG00000030257
ENSMUSG00000032352
ENSMUSG00000036568
ENSMUSG00000036790
ENSMUSG00000033526
ENSMUSG00000034647
ENSMUSG00000023991
ENSMUSG00000015605
ENSMUSG00000041477
ENSMUSG00000041757
ENSMUSG00000023143
ENSMUSG00000074305
ENSMUSG00000028496
ENSMUSG00000068615
ENSMUSG00000000628
ENSMUSG00000040451
ENSMUSG00000039835
ENSMUSG00000022401
ENSMUSG00000022180
ENSMUSG00000028364
ENSMUSG00000036523
ENSMUSG00000031438
ENSMUSG00000032297
ENSMUSG00000018427
ENSMUSG00000035329
ENSMUSG00000024620
ENSMUSG00000061175
ENSMUSG00000026730
ENSMUSG00000049420
ENSMUSG00000027520
ENSMUSG00000036120
ENSMUSG00000070814
ENSMUSG00000028565
ENSMUSG00000051586
ENSMUSG00000005774
ENSMUSG00000078695
ENSMUSG00000031378
ENSMUSG00000020300
ENSMUSG00000032462
ENSMUSG00000020137
ENSMUSG00000027822
ENSMUSG00000050240
ENSMUSG00000059857
ENSMUSG00000040710
ENSMUSG00000029722
ENSMUSG00000055053
ENSMUSG00000075394
ENSMUSG00000038174
ENSMUSG00000046618
ENSMUSG00000009569
ENSMUSG00000092060
ENSMUSG00000028163
ENSMUSG00000018906
ENSMUSG00000024268
ENSMUSG00000022636
ENSMUSG00000023885
ENSMUSG00000043190
ENSMUSG00000026596
ENSMUSG00000029313
ENSMUSG00000072294
ENSMUSG00000053007
ENSMUSG00000025375
ENSMUSG00000022864
ENSMUSG00000040007
ENSMUSG00000045991
ENSMUSG00000038267
ENSMUSG00000072872
ENSMUSG00000037386
ENSMUSG00000006464
ENSMUSG00000066152
ENSMUSG00000090100
ENSMUSG00000025558
ENSMUSG00000034799
ENSMUSG00000043259
ENSMUSG00000049288
ENSMUSG00000025510
ENSMUSG00000032020
ENSMUSG00000022840
ENSMUSG00000047747
ENSMUSG00000035105
ENSMUSG00000048332
ENSMUSG00000024952
ENSMUSG00000014771
ENSMUSG00000026576
ENSMUSG00000030075
ENSMUSG00000063952
ENSMUSG00000048249
ENSMUSG00000029381
ENSMUSG00000024383
ENSMUSG00000025352
ENSMUSG00000034480
ENSMUSG00000031075
ENSMUSG00000014498
ENSMUSG00000030337
ENSMUSG00000000531
ENSMUSG00000043991
ENSMUSG00000032503
ENSMUSG00000013973
ENSMUSG00000031925
ENSMUSG00000041362
ENSMUSG00000054792
ENSMUSG00000040841
ENSMUSG00000024897
ENSMUSG00000034248
ENSMUSG00000035011
ENSMUSG00000054321
ENSMUSG00000032261
ENSMUSG00000025608
ENSMUSG00000026604
ENSMUSG00000032806
ENSMUSG00000049092
ENSMUSG00000003752
ENSMUSG00000027547
ENSMUSG00000019906
ENSMUSG00000020811
ENSMUSG00000010086
ENSMUSG00000095115
ENSMUSG00000036098
ENSMUSG00000028980
ENSMUSG00000079259
ENSMUSG00000030513
ENSMUSG00000043629
ENSMUSG00000033985
ENSMUSG00000019966
ENSMUSG00000075284
ENSMUSG00000037408
ENSMUSG00000005125
ENSMUSG00000031758
ENSMUSG00000032507
ENSMUSG00000039704
ENSMUSG00000029714
ENSMUSG00000024074
ENSMUSG00000024697
ENSMUSG00000021772
ENSMUSG00000030657
ENSMUSG00000027978
ENSMUSG00000033083
ENSMUSG00000032265
ENSMUSG00000036103
ENSMUSG00000028438
ENSMUSG00000024663
ENSMUSG00000000632
ENSMUSG00000014329
ENSMUSG00000032332
ENSMUSG00000020527
ENSMUSG00000021765
ENSMUSG00000052372
ENSMUSG00000053877
ENSMUSG00000029822
ENSMUSG00000019990
ENSMUSG00000037295
ENSMUSG00000037960
ENSMUSG00000055725
ENSMUSG00000047466
ENSMUSG00000037722
ENSMUSG00000024042
ENSMUSG00000024456
ENSMUSG00000075033
ENSMUSG00000039478
ENSMUSG00000027864
ENSMUSG00000042423
ENSMUSG00000042804
ENSMUSG00000025582
ENSMUSG00000025997
ENSMUSG00000030811
ENSMUSG00000040167
ENSMUSG00000034460
ENSMUSG00000069814
ENSMUSG00000028883
ENSMUSG00000040003
ENSMUSG00000025795
ENSMUSG00000045672
ENSMUSG00000030465
ENSMUSG00000026494
ENSMUSG00000040724
ENSMUSG00000030930
ENSMUSG00000022894
ENSMUSG00000027419
ENSMUSG00000015127
ENSMUSG00000055322
ENSMUSG00000026107
ENSMUSG00000000282
ENSMUSG00000074925
ENSMUSG00000042604
ENSMUSG00000047495
ENSMUSG00000048304
ENSMUSG00000034522
ENSMUSG00000046699
ENSMUSG00000040022
ENSMUSG00000063382
ENSMUSG00000021448
ENSMUSG00000034714
ENSMUSG00000018740
ENSMUSG00000037622
ENSMUSG00000045215
ENSMUSG00000022969
ENSMUSG00000064105
ENSMUSG00000090919
ENSMUSG00000022723
ENSMUSG00000049265
ENSMUSG00000022076
ENSMUSG00000032238
ENSMUSG00000027200
ENSMUSG00000030306
ENSMUSG00000037703
ENSMUSG00000026994
ENSMUSG00000037855
ENSMUSG00000004110
ENSMUSG00000045382
ENSMUSG00000048772
ENSMUSG00000044813
ENSMUSG00000034912
ENSMUSG00000041695
ENSMUSG00000033510
ENSMUSG00000054640
ENSMUSG00000049866
ENSMUSG00000000532
ENSMUSG00000041025
ENSMUSG00000047787
ENSMUSG00000038677
ENSMUSG00000050786
ENSMUSG00000062257
ENSMUSG00000028360
ENSMUSG00000002578
ENSMUSG00000023017
ENSMUSG00000026586
ENSMUSG00000047013
ENSMUSG00000030022
ENSMUSG00000026147
ENSMUSG00000048706
ENSMUSG00000039652
ENSMUSG00000042258
ENSMUSG00000057315
ENSMUSG00000037580
ENSMUSG00000042807
ENSMUSG00000047344
ENSMUSG00000000794
ENSMUSG00000040276
ENSMUSG00000071424
ENSMUSG00000046169
ENSMUSG00000033721
ENSMUSG00000042671
ENSMUSG00000030562
ENSMUSG00000038402
ENSMUSG00000031119
ENSMUSG00000027983
ENSMUSG00000021097
ENSMUSG00000008496
ENSMUSG00000037016
ENSMUSG00000039578
ENSMUSG00000055026
ENSMUSG00000032285
ENSMUSG00000037692
ENSMUSG00000041624
ENSMUSG00000018547
ENSMUSG00000021732
ENSMUSG00000035441
ENSMUSG00000020821
ENSMUSG00000060534
ENSMUSG00000020354
ENSMUSG00000036192
ENSMUSG00000028004
ENSMUSG00000052310
ENSMUSG00000055368
ENSMUSG00000043461
ENSMUSG00000055409
ENSMUSG00000020542
ENSMUSG00000044468
ENSMUSG00000031883
ENSMUSG00000029638
ENSMUSG00000070407
ENSMUSG00000029406
ENSMUSG00000048218
ENSMUSG00000031351
ENSMUSG00000050556
ENSMUSG00000027954
ENSMUSG00000019996
ENSMUSG00000005580
ENSMUSG00000034993
ENSMUSG00000025586
ENSMUSG00000005148
ENSMUSG00000026873
ENSMUSG00000057098
ENSMUSG00000024713
ENSMUSG00000045287
ENSMUSG00000038738
ENSMUSG00000034818
ENSMUSG00000025170
ENSMUSG00000045009
ENSMUSG00000025551
ENSMUSG00000022523
ENSMUSG00000028024
ENSMUSG00000060913
ENSMUSG00000050931
ENSMUSG00000043557
ENSMUSG00000044617
ENSMUSG00000042256
ENSMUSG00000036095
ENSMUSG00000037541
ENSMUSG00000020261
ENSMUSG00000064293
ENSMUSG00000019577
ENSMUSG00000095440
ENSMUSG00000027820
ENSMUSG00000040612
ENSMUSG00000036469
ENSMUSG00000001510
ENSMUSG00000007653
ENSMUSG00000090066
ENSMUSG00000031489
ENSMUSG00000037341
ENSMUSG00000021974
ENSMUSG00000044646
ENSMUSG00000025475
ENSMUSG00000038244
ENSMUSG00000071719
ENSMUSG00000035000
ENSMUSG00000036856
ENSMUSG00000027674
ENSMUSG00000032313
ENSMUSG00000055435
ENSMUSG00000043635
ENSMUSG00000035849
ENSMUSG00000074852
ENSMUSG00000068373
ENSMUSG00000037610
ENSMUSG00000074923
ENSMUSG00000022508
ENSMUSG00000059146
ENSMUSG00000031376
ENSMUSG00000047976
ENSMUSG00000055567
ENSMUSG00000058248
ENSMUSG00000036437
ENSMUSG00000070304
ENSMUSG00000078161
ENSMUSG00000048540
ENSMUSG00000096351
ENSMUSG00000041552
ENSMUSG00000022952
ENSMUSG00000022144
ENSMUSG00000033377
ENSMUSG00000006362
ENSMUSG00000026628
ENSMUSG00000026824
ENSMUSG00000029334
ENSMUSG00000050966
ENSMUSG00000063430
ENSMUSG00000025189
ENSMUSG00000057914
ENSMUSG00000017740
ENSMUSG00000016087
ENSMUSG00000022383
ENSMUSG00000063021
ENSMUSG00000016150
ENSMUSG00000046876
ENSMUSG00000027690
ENSMUSG00000020407
ENSMUSG00000070336
ENSMUSG00000020077
ENSMUSG00000020656
ENSMUSG00000032246
ENSMUSG00000030256
ENSMUSG00000007594
ENSMUSG00000036800
ENSMUSG00000057967
ENSMUSG00000027737
ENSMUSG00000042677
ENSMUSG00000005677
ENSMUSG00000031026
ENSMUSG00000093445
ENSMUSG00000036356
ENSMUSG00000045114
ENSMUSG00000032259
ENSMUSG00000053141
ENSMUSG00000045518
ENSMUSG00000058743
ENSMUSG00000060981
ENSMUSG00000007030
ENSMUSG00000028339
ENSMUSG00000025243
ENSMUSG00000066224
ENSMUSG00000029419
