# Supplementary material for: Sequencing Reveals miRNAs Enriched in the Developing Mouse Enteric Nervous System
Source: Noncoding RNA. 2023 Dec 22;10(1):1. doi: 10.3390/ncrna10010001 (PMC10801555; doi:10.3390/ncrna10010001)
Supplement: Supplementary file 1 [file ncrna-10-00001-s001.zip › revisedSupplement/supplementaryFile4.txt]

ENSMUSG00000032216
ENSMUSG00000016559
ENSMUSG00000037894
ENSMUSG00000032076
ENSMUSG00000030110
ENSMUSG00000040681
ENSMUSG00000018379
ENSMUSG00000069662
ENSMUSG00000052727
ENSMUSG00000042834
ENSMUSG00000018326
ENSMUSG00000021270
ENSMUSG00000021282
ENSMUSG00000025980
ENSMUSG00000020917
ENSMUSG00000016541
ENSMUSG00000031207
ENSMUSG00000028034
ENSMUSG00000027642
ENSMUSG00000022205
ENSMUSG00000030062
ENSMUSG00000030751
ENSMUSG00000042978
ENSMUSG00000062078
ENSMUSG00000063632
ENSMUSG00000010097
ENSMUSG00000020290
ENSMUSG00000027500
ENSMUSG00000058013
ENSMUSG00000019843
ENSMUSG00000025162
ENSMUSG00000030870
ENSMUSG00000029106
ENSMUSG00000014226
ENSMUSG00000027808
ENSMUSG00000026878
ENSMUSG00000025153
ENSMUSG00000024735
ENSMUSG00000015217
ENSMUSG00000091337
ENSMUSG00000017677
ENSMUSG00000041235
ENSMUSG00000027715
ENSMUSG00000031229
ENSMUSG00000007656
ENSMUSG00000041459
ENSMUSG00000027823
ENSMUSG00000039385
ENSMUSG00000049354
ENSMUSG00000036707
ENSMUSG00000008892
ENSMUSG00000039982
ENSMUSG00000028820
ENSMUSG00000036550
ENSMUSG00000030697
ENSMUSG00000021670
ENSMUSG00000052681
ENSMUSG00000021796
ENSMUSG00000005506
ENSMUSG00000046432
ENSMUSG00000009470
ENSMUSG00000041936
ENSMUSG00000028134
ENSMUSG00000079614
ENSMUSG00000024750
ENSMUSG00000022500
ENSMUSG00000061436
ENSMUSG00000007613
ENSMUSG00000035864
ENSMUSG00000010608
ENSMUSG00000017707
ENSMUSG00000038127
ENSMUSG00000026872
ENSMUSG00000028906
ENSMUSG00000022698
ENSMUSG00000003778
ENSMUSG00000031601
ENSMUSG00000031197
ENSMUSG00000062203
ENSMUSG00000005583
ENSMUSG00000036180
ENSMUSG00000021556
ENSMUSG00000005354
ENSMUSG00000027852
ENSMUSG00000033228
ENSMUSG00000001440
ENSMUSG00000019370
ENSMUSG00000026915
ENSMUSG00000025609
ENSMUSG00000033352
ENSMUSG00000018401
ENSMUSG00000018481
ENSMUSG00000074781
ENSMUSG00000043909
ENSMUSG00000026764
ENSMUSG00000053470
ENSMUSG00000036478
ENSMUSG00000030265
ENSMUSG00000031954
ENSMUSG00000050989
ENSMUSG00000063273
ENSMUSG00000030105
ENSMUSG00000070372
ENSMUSG00000031714
ENSMUSG00000028248
ENSMUSG00000004071
ENSMUSG00000039959
ENSMUSG00000021929
ENSMUSG00000028423
ENSMUSG00000049470
ENSMUSG00000020946
ENSMUSG00000037487
ENSMUSG00000042079
ENSMUSG00000037119
ENSMUSG00000022812
ENSMUSG00000057469
ENSMUSG00000022191
ENSMUSG00000022139
ENSMUSG00000021488
ENSMUSG00000024563
ENSMUSG00000031885
ENSMUSG00000023852
ENSMUSG00000032826
ENSMUSG00000022378
ENSMUSG00000060261
ENSMUSG00000074656
ENSMUSG00000034021
ENSMUSG00000024276
ENSMUSG00000021133
ENSMUSG00000028879
ENSMUSG00000032601
ENSMUSG00000027499
ENSMUSG00000028436
ENSMUSG00000007989
ENSMUSG00000044167
ENSMUSG00000035783
ENSMUSG00000026159
ENSMUSG00000028995
ENSMUSG00000024163
ENSMUSG00000037286
ENSMUSG00000048490
ENSMUSG00000029761
ENSMUSG00000078676
ENSMUSG00000003868
ENSMUSG00000017667
ENSMUSG00000023147
ENSMUSG00000004455
ENSMUSG00000024176
ENSMUSG00000005698
ENSMUSG00000017686
ENSMUSG00000039804
ENSMUSG00000029178
ENSMUSG00000022464
ENSMUSG00000027288
ENSMUSG00000063659
ENSMUSG00000025234
ENSMUSG00000038253
ENSMUSG00000056537
ENSMUSG00000019433
ENSMUSG00000024556
ENSMUSG00000026349
ENSMUSG00000028792
ENSMUSG00000008575
ENSMUSG00000019969
ENSMUSG00000041215
ENSMUSG00000053436
ENSMUSG00000028381
ENSMUSG00000034064
ENSMUSG00000032621
ENSMUSG00000026977
ENSMUSG00000059182
ENSMUSG00000028480
ENSMUSG00000033237
ENSMUSG00000078429
ENSMUSG00000046841
ENSMUSG00000038459
ENSMUSG00000022629
ENSMUSG00000040225
ENSMUSG00000026470
ENSMUSG00000027247
ENSMUSG00000004319
ENSMUSG00000026987
ENSMUSG00000021764
ENSMUSG00000005871
ENSMUSG00000038371
ENSMUSG00000019943
ENSMUSG00000032340
ENSMUSG00000021374
ENSMUSG00000018395
ENSMUSG00000038084
ENSMUSG00000056153
ENSMUSG00000022811
ENSMUSG00000061273
ENSMUSG00000035696
ENSMUSG00000055538
ENSMUSG00000019854
ENSMUSG00000043496
ENSMUSG00000038602
ENSMUSG00000034269
ENSMUSG00000020642
ENSMUSG00000040128
ENSMUSG00000055204
ENSMUSG00000024006
ENSMUSG00000037992
ENSMUSG00000051674
ENSMUSG00000022361
ENSMUSG00000021681
ENSMUSG00000020516
ENSMUSG00000025958
ENSMUSG00000028086
ENSMUSG00000024843
ENSMUSG00000075254
ENSMUSG00000031988
ENSMUSG00000020646
ENSMUSG00000026439
ENSMUSG00000047731
ENSMUSG00000023025
ENSMUSG00000030327
ENSMUSG00000026131
ENSMUSG00000056429
ENSMUSG00000029203
ENSMUSG00000017144
ENSMUSG00000046709
ENSMUSG00000057133
ENSMUSG00000033075
ENSMUSG00000022995
ENSMUSG00000033953
ENSMUSG00000051359
ENSMUSG00000053094
ENSMUSG00000053293
ENSMUSG00000011884
ENSMUSG00000023075
ENSMUSG00000030718
ENSMUSG00000000378
ENSMUSG00000049090
ENSMUSG00000025932
ENSMUSG00000038605
ENSMUSG00000004317
ENSMUSG00000027742
ENSMUSG00000030779
ENSMUSG00000031232
ENSMUSG00000020451
ENSMUSG00000055239
ENSMUSG00000021608
ENSMUSG00000039068
ENSMUSG00000038388
ENSMUSG00000032373
ENSMUSG00000020841
ENSMUSG00000006575
ENSMUSG00000007670
ENSMUSG00000018199
ENSMUSG00000040596
ENSMUSG00000034560
ENSMUSG00000003923
ENSMUSG00000025969
ENSMUSG00000029094
ENSMUSG00000071359
ENSMUSG00000038845
ENSMUSG00000052155
ENSMUSG00000020190
ENSMUSG00000030852
ENSMUSG00000063334
ENSMUSG00000044147
ENSMUSG00000011960
ENSMUSG00000002660
ENSMUSG00000014767
ENSMUSG00000042133
ENSMUSG00000059474
ENSMUSG00000033487
ENSMUSG00000032217
ENSMUSG00000059013
ENSMUSG00000025745
ENSMUSG00000033446
ENSMUSG00000014592
ENSMUSG00000033713
ENSMUSG00000062127
ENSMUSG00000059923
ENSMUSG00000022656
ENSMUSG00000028274
ENSMUSG00000022426
ENSMUSG00000054387
ENSMUSG00000042675
ENSMUSG00000028291
ENSMUSG00000072501
ENSMUSG00000045098
ENSMUSG00000041915
ENSMUSG00000024527
ENSMUSG00000025026
ENSMUSG00000001211
ENSMUSG00000042364
ENSMUSG00000020448
ENSMUSG00000032531
ENSMUSG00000029213
ENSMUSG00000036565
ENSMUSG00000041734
ENSMUSG00000028184
ENSMUSG00000026739
ENSMUSG00000010914
ENSMUSG00000075376
ENSMUSG00000021379
ENSMUSG00000036902
ENSMUSG00000040818
ENSMUSG00000034341
ENSMUSG00000032290
ENSMUSG00000020962
ENSMUSG00000036955
ENSMUSG00000034343
ENSMUSG00000050310
ENSMUSG00000026622
ENSMUSG00000068917
ENSMUSG00000026827
ENSMUSG00000061079
ENSMUSG00000034707
ENSMUSG00000031673
ENSMUSG00000018398
ENSMUSG00000051306
ENSMUSG00000030519
ENSMUSG00000005882
ENSMUSG00000064127
ENSMUSG00000024376
ENSMUSG00000037211
ENSMUSG00000030201
ENSMUSG00000036698
ENSMUSG00000058881
ENSMUSG00000032890
ENSMUSG00000036591
ENSMUSG00000031021
ENSMUSG00000029536
ENSMUSG00000024219
ENSMUSG00000032666
ENSMUSG00000015846
ENSMUSG00000052812
ENSMUSG00000023010
ENSMUSG00000027272
ENSMUSG00000021495
ENSMUSG00000037075
ENSMUSG00000039157
ENSMUSG00000067851
ENSMUSG00000030245
ENSMUSG00000020326
ENSMUSG00000036885
ENSMUSG00000020283
ENSMUSG00000046985
ENSMUSG00000022807
ENSMUSG00000026179
ENSMUSG00000047777
ENSMUSG00000027665
ENSMUSG00000031548
ENSMUSG00000028698
ENSMUSG00000058070
ENSMUSG00000029439
ENSMUSG00000034157
ENSMUSG00000046032
ENSMUSG00000009418
ENSMUSG00000027706
ENSMUSG00000032560
ENSMUSG00000028524
ENSMUSG00000005893
ENSMUSG00000051413
ENSMUSG00000028252
ENSMUSG00000090112
ENSMUSG00000042608
ENSMUSG00000032336
ENSMUSG00000032115
ENSMUSG00000043019
ENSMUSG00000049305
ENSMUSG00000021036
ENSMUSG00000002222
ENSMUSG00000033382
ENSMUSG00000024978
ENSMUSG00000008489
ENSMUSG00000087370
ENSMUSG00000038990
ENSMUSG00000061838
ENSMUSG00000031016
ENSMUSG00000019979
ENSMUSG00000030671
ENSMUSG00000027878
ENSMUSG00000028057
ENSMUSG00000037876
ENSMUSG00000022708
ENSMUSG00000027035
ENSMUSG00000032059
ENSMUSG00000020783
ENSMUSG00000025255
ENSMUSG00000037270
ENSMUSG00000019647
ENSMUSG00000002393
ENSMUSG00000052889
ENSMUSG00000029012
ENSMUSG00000045817
ENSMUSG00000040842
ENSMUSG00000018411
ENSMUSG00000024622
ENSMUSG00000050144
ENSMUSG00000034297
ENSMUSG00000032475
ENSMUSG00000025939
ENSMUSG00000001441
ENSMUSG00000039116
ENSMUSG00000027177
ENSMUSG00000037972
ENSMUSG00000001985
ENSMUSG00000052915
ENSMUSG00000079523
ENSMUSG00000028830
ENSMUSG00000053414
ENSMUSG00000034832
ENSMUSG00000026556
ENSMUSG00000042570
ENSMUSG00000055629
ENSMUSG00000040856
ENSMUSG00000022507
ENSMUSG00000032386
ENSMUSG00000041354
ENSMUSG00000017132
ENSMUSG00000002028
ENSMUSG00000017548
ENSMUSG00000021147
ENSMUSG00000028974
ENSMUSG00000024286
ENSMUSG00000035798
ENSMUSG00000054263
ENSMUSG00000069729
ENSMUSG00000038056
ENSMUSG00000021710
ENSMUSG00000045962
ENSMUSG00000043323
ENSMUSG00000028358
ENSMUSG00000020883
ENSMUSG00000048285
ENSMUSG00000059316
ENSMUSG00000026283
ENSMUSG00000027201
ENSMUSG00000025892
ENSMUSG00000020694
ENSMUSG00000042460
ENSMUSG00000011256
ENSMUSG00000027273
ENSMUSG00000032193
ENSMUSG00000030788
ENSMUSG00000024122
ENSMUSG00000038065
ENSMUSG00000020640
ENSMUSG00000021252
ENSMUSG00000030096
ENSMUSG00000029635
ENSMUSG00000032526
ENSMUSG00000020647
ENSMUSG00000021701
ENSMUSG00000002413
ENSMUSG00000022641
ENSMUSG00000039990
ENSMUSG00000001986
ENSMUSG00000030967
ENSMUSG00000020922
ENSMUSG00000037750
ENSMUSG00000032727
ENSMUSG00000036402
ENSMUSG00000021868
ENSMUSG00000040363
ENSMUSG00000019891
ENSMUSG00000069237
ENSMUSG00000022883
ENSMUSG00000003070
ENSMUSG00000003948
ENSMUSG00000031608
ENSMUSG00000022261
ENSMUSG00000001300
ENSMUSG00000035278
ENSMUSG00000047407
ENSMUSG00000054814
ENSMUSG00000024241
ENSMUSG00000024065
ENSMUSG00000035725
ENSMUSG00000030126
ENSMUSG00000017802
ENSMUSG00000031285
ENSMUSG00000028664
ENSMUSG00000029833
ENSMUSG00000040297
ENSMUSG00000057530
ENSMUSG00000040351
ENSMUSG00000010505
ENSMUSG00000021712
ENSMUSG00000044477
ENSMUSG00000029674
ENSMUSG00000002017
ENSMUSG00000032413
ENSMUSG00000042659
ENSMUSG00000052707
ENSMUSG00000054455
ENSMUSG00000024085
ENSMUSG00000046034
ENSMUSG00000028926
ENSMUSG00000030528
ENSMUSG00000042215
ENSMUSG00000048351
ENSMUSG00000033102
ENSMUSG00000021990
ENSMUSG00000028226
ENSMUSG00000027030
ENSMUSG00000030019
ENSMUSG00000039458
ENSMUSG00000044288
ENSMUSG00000035311
ENSMUSG00000026620
ENSMUSG00000042680
ENSMUSG00000054280
ENSMUSG00000035109
ENSMUSG00000025971
ENSMUSG00000053046
ENSMUSG00000002948
ENSMUSG00000054823
ENSMUSG00000026749
ENSMUSG00000089774
ENSMUSG00000049680
ENSMUSG00000028096
ENSMUSG00000040929
ENSMUSG00000033763
ENSMUSG00000000148
ENSMUSG00000050627
ENSMUSG00000026425
ENSMUSG00000001280
ENSMUSG00000078671
ENSMUSG00000049516
ENSMUSG00000047146
ENSMUSG00000024052
ENSMUSG00000054199
ENSMUSG00000041654
ENSMUSG00000026858
ENSMUSG00000029338
ENSMUSG00000037138
ENSMUSG00000039156
ENSMUSG00000062949
ENSMUSG00000020186
ENSMUSG00000023050
ENSMUSG00000041629
ENSMUSG00000038143
ENSMUSG00000038039
ENSMUSG00000007207
ENSMUSG00000050088
ENSMUSG00000003731
ENSMUSG00000052423
ENSMUSG00000022637
ENSMUSG00000026563
ENSMUSG00000042632
ENSMUSG00000031684
ENSMUSG00000020185
ENSMUSG00000033676
ENSMUSG00000029992
ENSMUSG00000036873
ENSMUSG00000032384
ENSMUSG00000034574
ENSMUSG00000060716
ENSMUSG00000053819
ENSMUSG00000032009
ENSMUSG00000040021
ENSMUSG00000020876
ENSMUSG00000027806
ENSMUSG00000005534
ENSMUSG00000036197
ENSMUSG00000042121
ENSMUSG00000026812
ENSMUSG00000025019
ENSMUSG00000035476
ENSMUSG00000037536
ENSMUSG00000062232
ENSMUSG00000009621
ENSMUSG00000029238
ENSMUSG00000070462
ENSMUSG00000024581
ENSMUSG00000022844
ENSMUSG00000038872
ENSMUSG00000031631
ENSMUSG00000059288
ENSMUSG00000006262
ENSMUSG00000025010
ENSMUSG00000026754
ENSMUSG00000021054
ENSMUSG00000000555
ENSMUSG00000025938
ENSMUSG00000026819
ENSMUSG00000045975
ENSMUSG00000025949
ENSMUSG00000031652
ENSMUSG00000040661
ENSMUSG00000024773
ENSMUSG00000027522
ENSMUSG00000042372
ENSMUSG00000020256
ENSMUSG00000035934
ENSMUSG00000047030
ENSMUSG00000029346
ENSMUSG00000021127
ENSMUSG00000039841
ENSMUSG00000041075
ENSMUSG00000039512
ENSMUSG00000020634
ENSMUSG00000055116
ENSMUSG00000027959
ENSMUSG00000063406
ENSMUSG00000014547
ENSMUSG00000040183
ENSMUSG00000036019
ENSMUSG00000033972
ENSMUSG00000021846
ENSMUSG00000048232
ENSMUSG00000052539
ENSMUSG00000037979
ENSMUSG00000058503
ENSMUSG00000020483
ENSMUSG00000070733
ENSMUSG00000049658
ENSMUSG00000040455
ENSMUSG00000061589
ENSMUSG00000027860
ENSMUSG00000028527
ENSMUSG00000058006
ENSMUSG00000040209
ENSMUSG00000034575
ENSMUSG00000028385
ENSMUSG00000040423
ENSMUSG00000024299
ENSMUSG00000021254
ENSMUSG00000021277
ENSMUSG00000038077
ENSMUSG00000021140
ENSMUSG00000026836
ENSMUSG00000043671
ENSMUSG00000020423
ENSMUSG00000049313
ENSMUSG00000029516
ENSMUSG00000044768
ENSMUSG00000021775
ENSMUSG00000023886
ENSMUSG00000033361
ENSMUSG00000039086
ENSMUSG00000021948
ENSMUSG00000035305
ENSMUSG00000015755
ENSMUSG00000024063
ENSMUSG00000028647
ENSMUSG00000040274
ENSMUSG00000015839
ENSMUSG00000051379
ENSMUSG00000017376
ENSMUSG00000039601
ENSMUSG00000020657
ENSMUSG00000024962
ENSMUSG00000030031
ENSMUSG00000002105
ENSMUSG00000027957
ENSMUSG00000003847
ENSMUSG00000038214
ENSMUSG00000006586
ENSMUSG00000038486
ENSMUSG00000043015
ENSMUSG00000046096
ENSMUSG00000042763
ENSMUSG00000026771
ENSMUSG00000031616
ENSMUSG00000038594
ENSMUSG00000018865
ENSMUSG00000072568
ENSMUSG00000047284
ENSMUSG00000062991
ENSMUSG00000069601
ENSMUSG00000043831
ENSMUSG00000000120
ENSMUSG00000070871
ENSMUSG00000029563
ENSMUSG00000031302
ENSMUSG00000061080
ENSMUSG00000023963
ENSMUSG00000052713
ENSMUSG00000069769
ENSMUSG00000020363
ENSMUSG00000024302
ENSMUSG00000073678
ENSMUSG00000031822
ENSMUSG00000024472
ENSMUSG00000022519
ENSMUSG00000003746
ENSMUSG00000027663
ENSMUSG00000029270
ENSMUSG00000055485
ENSMUSG00000068966
ENSMUSG00000032714
ENSMUSG00000047414
ENSMUSG00000033610
ENSMUSG00000061665
ENSMUSG00000041444
ENSMUSG00000037846
ENSMUSG00000031642
ENSMUSG00000030257
ENSMUSG00000032369
ENSMUSG00000049800
ENSMUSG00000037395
ENSMUSG00000073664
ENSMUSG00000029726
ENSMUSG00000028958
ENSMUSG00000052544
ENSMUSG00000020716
ENSMUSG00000025277
ENSMUSG00000023991
ENSMUSG00000041923
ENSMUSG00000026883
ENSMUSG00000041757
ENSMUSG00000074305
ENSMUSG00000038984
ENSMUSG00000030551
ENSMUSG00000028710
ENSMUSG00000022994
ENSMUSG00000040451
ENSMUSG00000060206
ENSMUSG00000020053
ENSMUSG00000070565
ENSMUSG00000027692
ENSMUSG00000018427
ENSMUSG00000035329
ENSMUSG00000071064
ENSMUSG00000027210
ENSMUSG00000050428
ENSMUSG00000055320
ENSMUSG00000028565
ENSMUSG00000041112
ENSMUSG00000019947
ENSMUSG00000048379
ENSMUSG00000042109
ENSMUSG00000068284
ENSMUSG00000057969
ENSMUSG00000042271
ENSMUSG00000020300
ENSMUSG00000036391
ENSMUSG00000029231
ENSMUSG00000041272
ENSMUSG00000040710
ENSMUSG00000049950
ENSMUSG00000039697
ENSMUSG00000038174
ENSMUSG00000092060
ENSMUSG00000035236
ENSMUSG00000018796
ENSMUSG00000028040
ENSMUSG00000032014
ENSMUSG00000044641
ENSMUSG00000041642
ENSMUSG00000075324
ENSMUSG00000075000
ENSMUSG00000028655
ENSMUSG00000040865
ENSMUSG00000036403
ENSMUSG00000026596
ENSMUSG00000021130
ENSMUSG00000072294
ENSMUSG00000010476
ENSMUSG00000040007
ENSMUSG00000045991
ENSMUSG00000070056
ENSMUSG00000038267
ENSMUSG00000028179
ENSMUSG00000072872
ENSMUSG00000037221
ENSMUSG00000042766
ENSMUSG00000020902
ENSMUSG00000021047
ENSMUSG00000028893
ENSMUSG00000069114
ENSMUSG00000014905
ENSMUSG00000025860
ENSMUSG00000041245
ENSMUSG00000067215
ENSMUSG00000063663
ENSMUSG00000063952
ENSMUSG00000048249
ENSMUSG00000043099
ENSMUSG00000073910
ENSMUSG00000029381
ENSMUSG00000024383
ENSMUSG00000020696
ENSMUSG00000027314
ENSMUSG00000037826
ENSMUSG00000055430
ENSMUSG00000068130
ENSMUSG00000043991
ENSMUSG00000025059
ENSMUSG00000052137
ENSMUSG00000030583
ENSMUSG00000031925
ENSMUSG00000048007
ENSMUSG00000038910
ENSMUSG00000031109
ENSMUSG00000028619
ENSMUSG00000039633
ENSMUSG00000021684
ENSMUSG00000032261
ENSMUSG00000039789
ENSMUSG00000033350
ENSMUSG00000034656
ENSMUSG00000034663
ENSMUSG00000033282
ENSMUSG00000036894
ENSMUSG00000003752
ENSMUSG00000015533
ENSMUSG00000020021
ENSMUSG00000027547
ENSMUSG00000024759
ENSMUSG00000019906
ENSMUSG00000028080
ENSMUSG00000028518
ENSMUSG00000039252
ENSMUSG00000014599
ENSMUSG00000034551
ENSMUSG00000079259
ENSMUSG00000019966
ENSMUSG00000022114
ENSMUSG00000052854
ENSMUSG00000048895
ENSMUSG00000015501
ENSMUSG00000024109
ENSMUSG00000031150
ENSMUSG00000039968
ENSMUSG00000052920
ENSMUSG00000054057
ENSMUSG00000030123
ENSMUSG00000023266
ENSMUSG00000030757
ENSMUSG00000020593
ENSMUSG00000059674
ENSMUSG00000000708
ENSMUSG00000030729
ENSMUSG00000027624
ENSMUSG00000021010
ENSMUSG00000039087
ENSMUSG00000021180
ENSMUSG00000046442
ENSMUSG00000002032
ENSMUSG00000049791
ENSMUSG00000045790
ENSMUSG00000033083
ENSMUSG00000055980
ENSMUSG00000021573
ENSMUSG00000020101
ENSMUSG00000029287
ENSMUSG00000078202
ENSMUSG00000014329
ENSMUSG00000087141
ENSMUSG00000030283
ENSMUSG00000059602
ENSMUSG00000042388
ENSMUSG00000019856
ENSMUSG00000028634
ENSMUSG00000019990
ENSMUSG00000051041
ENSMUSG00000037722
ENSMUSG00000043467
ENSMUSG00000024042
ENSMUSG00000039478
ENSMUSG00000056476
ENSMUSG00000036611
ENSMUSG00000071456
ENSMUSG00000041741
ENSMUSG00000020627
ENSMUSG00000025997
ENSMUSG00000063568
ENSMUSG00000040167
ENSMUSG00000032577
ENSMUSG00000019779
ENSMUSG00000030020
ENSMUSG00000041930
ENSMUSG00000036006
ENSMUSG00000022358
ENSMUSG00000040003
ENSMUSG00000025795
ENSMUSG00000044786
ENSMUSG00000045672
ENSMUSG00000034903
ENSMUSG00000015127
ENSMUSG00000026107
ENSMUSG00000043670
ENSMUSG00000021258
ENSMUSG00000015243
ENSMUSG00000045954
ENSMUSG00000024529
ENSMUSG00000000552
ENSMUSG00000048304
ENSMUSG00000038836
ENSMUSG00000032649
ENSMUSG00000034522
ENSMUSG00000040022
ENSMUSG00000035158
ENSMUSG00000021448
ENSMUSG00000015568
ENSMUSG00000002083
ENSMUSG00000037622
ENSMUSG00000052512
ENSMUSG00000020941
ENSMUSG00000078532
ENSMUSG00000064105
ENSMUSG00000063972
ENSMUSG00000031133
ENSMUSG00000059493
ENSMUSG00000078923
ENSMUSG00000036062
ENSMUSG00000032238
ENSMUSG00000034765
ENSMUSG00000036959
ENSMUSG00000038013
ENSMUSG00000003282
ENSMUSG00000054934
ENSMUSG00000035681
ENSMUSG00000035226
ENSMUSG00000027200
ENSMUSG00000032387
ENSMUSG00000037703
ENSMUSG00000026994
ENSMUSG00000040852
ENSMUSG00000025262
ENSMUSG00000005089
ENSMUSG00000039145
ENSMUSG00000044813
ENSMUSG00000054640
ENSMUSG00000059173
ENSMUSG00000049866
ENSMUSG00000039410
ENSMUSG00000005124
ENSMUSG00000031488
ENSMUSG00000073565
ENSMUSG00000034853
ENSMUSG00000018334
ENSMUSG00000042734
ENSMUSG00000028039
ENSMUSG00000022747
ENSMUSG00000038331
ENSMUSG00000023017
ENSMUSG00000046667
ENSMUSG00000066113
ENSMUSG00000001542
ENSMUSG00000074873
ENSMUSG00000042797
ENSMUSG00000023868
ENSMUSG00000054256
ENSMUSG00000020607
ENSMUSG00000039652
ENSMUSG00000042258
ENSMUSG00000042807
ENSMUSG00000035045
ENSMUSG00000000794
ENSMUSG00000031129
ENSMUSG00000032515
ENSMUSG00000046169
ENSMUSG00000084883
ENSMUSG00000033721
ENSMUSG00000042671
ENSMUSG00000021991
ENSMUSG00000021097
ENSMUSG00000028031
ENSMUSG00000021838
ENSMUSG00000032773
ENSMUSG00000055026
ENSMUSG00000053825
ENSMUSG00000090115
ENSMUSG00000008658
ENSMUSG00000041624
ENSMUSG00000042686
ENSMUSG00000046607
ENSMUSG00000060534
ENSMUSG00000033016
ENSMUSG00000021852
ENSMUSG00000029211
ENSMUSG00000033342
ENSMUSG00000037624
ENSMUSG00000073805
ENSMUSG00000063446
ENSMUSG00000020542
ENSMUSG00000031520
ENSMUSG00000056313
ENSMUSG00000038517
ENSMUSG00000031883
ENSMUSG00000031732
ENSMUSG00000020122
ENSMUSG00000029406
ENSMUSG00000031504
ENSMUSG00000079445
ENSMUSG00000075478
ENSMUSG00000027221
ENSMUSG00000042453
ENSMUSG00000094626
ENSMUSG00000039377
ENSMUSG00000075224
ENSMUSG00000039419
ENSMUSG00000032122
ENSMUSG00000003541
ENSMUSG00000020681
ENSMUSG00000025551
ENSMUSG00000022523
ENSMUSG00000028024
ENSMUSG00000024486
ENSMUSG00000043398
ENSMUSG00000044364
ENSMUSG00000030731
ENSMUSG00000043557
ENSMUSG00000044617
ENSMUSG00000041708
ENSMUSG00000022367
ENSMUSG00000024617
ENSMUSG00000022623
ENSMUSG00000046178
ENSMUSG00000029335
ENSMUSG00000013367
ENSMUSG00000040855
ENSMUSG00000000938
ENSMUSG00000024479
ENSMUSG00000053175
ENSMUSG00000037638
ENSMUSG00000045440
ENSMUSG00000021848
ENSMUSG00000000385
ENSMUSG00000009376
ENSMUSG00000036469
ENSMUSG00000026437
ENSMUSG00000010461
ENSMUSG00000026430
ENSMUSG00000032717
ENSMUSG00000036292
ENSMUSG00000024544
ENSMUSG00000037341
ENSMUSG00000015053
ENSMUSG00000023019
ENSMUSG00000032899
ENSMUSG00000029408
ENSMUSG00000020411
ENSMUSG00000046449
ENSMUSG00000031103
ENSMUSG00000032313
ENSMUSG00000036931
ENSMUSG00000060284
ENSMUSG00000032338
ENSMUSG00000074923
ENSMUSG00000015619
ENSMUSG00000074934
ENSMUSG00000029544
ENSMUSG00000056158
ENSMUSG00000028555
ENSMUSG00000055567
ENSMUSG00000012350
ENSMUSG00000078307
ENSMUSG00000034413
ENSMUSG00000078161
ENSMUSG00000058498
ENSMUSG00000029330
ENSMUSG00000001661
ENSMUSG00000084845
ENSMUSG00000035390
ENSMUSG00000048540
ENSMUSG00000041552
ENSMUSG00000022952
ENSMUSG00000048349
ENSMUSG00000034570
ENSMUSG00000006362
ENSMUSG00000026824
ENSMUSG00000027894
ENSMUSG00000051335
ENSMUSG00000030209
ENSMUSG00000074634
ENSMUSG00000064225
ENSMUSG00000039556
ENSMUSG00000057914
ENSMUSG00000027171
ENSMUSG00000049583
ENSMUSG00000022383
ENSMUSG00000038203
ENSMUSG00000053702
ENSMUSG00000031871
ENSMUSG00000002771
ENSMUSG00000018500
ENSMUSG00000026090
ENSMUSG00000027796
ENSMUSG00000062151
ENSMUSG00000025927
ENSMUSG00000039903
ENSMUSG00000036800
ENSMUSG00000028544
ENSMUSG00000056648
ENSMUSG00000019146
ENSMUSG00000027737
ENSMUSG00000008028
ENSMUSG00000028370
ENSMUSG00000044352
ENSMUSG00000003545
ENSMUSG00000046523
ENSMUSG00000026468
ENSMUSG00000078249
ENSMUSG00000050592
ENSMUSG00000053141
ENSMUSG00000028716
ENSMUSG00000090053
ENSMUSG00000027931
ENSMUSG00000052353
ENSMUSG00000099032
