# Supplementary material for: Sequencing Reveals miRNAs Enriched in the Developing Mouse Enteric Nervous System
Source: Noncoding RNA. 2023 Dec 22;10(1):1. doi: 10.3390/ncrna10010001 (PMC10801555; doi:10.3390/ncrna10010001)
Supplement: Supplementary file 1 [file ncrna-10-00001-s001.zip › revisedSupplement/supplementaryFile5.txt]

ENSMUSG00000022122
ENSMUSG00000029580
ENSMUSG00000004980
ENSMUSG00000053931
ENSMUSG00000032076
ENSMUSG00000025203
ENSMUSG00000052727
ENSMUSG00000020719
ENSMUSG00000053907
ENSMUSG00000025809
ENSMUSG00000026701
ENSMUSG00000040785
ENSMUSG00000076432
ENSMUSG00000040945
ENSMUSG00000018583
ENSMUSG00000024304
ENSMUSG00000045871
ENSMUSG00000029767
ENSMUSG00000016921
ENSMUSG00000056076
ENSMUSG00000025132
ENSMUSG00000026728
ENSMUSG00000027479
ENSMUSG00000068923
ENSMUSG00000028249
ENSMUSG00000028034
ENSMUSG00000000001
ENSMUSG00000032481
ENSMUSG00000000787
ENSMUSG00000047187
ENSMUSG00000019960
ENSMUSG00000042978
ENSMUSG00000006498
ENSMUSG00000026496
ENSMUSG00000009575
ENSMUSG00000062078
ENSMUSG00000053477
ENSMUSG00000010097
ENSMUSG00000040028
ENSMUSG00000062397
ENSMUSG00000024758
ENSMUSG00000058013
ENSMUSG00000029840
ENSMUSG00000032562
ENSMUSG00000054808
ENSMUSG00000025162
ENSMUSG00000031696
ENSMUSG00000036112
ENSMUSG00000027239
ENSMUSG00000027808
ENSMUSG00000026878
ENSMUSG00000021771
ENSMUSG00000024425
ENSMUSG00000026657
ENSMUSG00000026566
ENSMUSG00000020167
ENSMUSG00000020671
ENSMUSG00000024083
ENSMUSG00000005846
ENSMUSG00000020361
ENSMUSG00000034220
ENSMUSG00000032116
ENSMUSG00000031229
ENSMUSG00000007656
ENSMUSG00000014867
ENSMUSG00000028796
ENSMUSG00000026821
ENSMUSG00000027893
ENSMUSG00000020900
ENSMUSG00000062014
ENSMUSG00000031729
ENSMUSG00000050565
ENSMUSG00000061136
ENSMUSG00000024590
ENSMUSG00000027367
ENSMUSG00000034088
ENSMUSG00000020074
ENSMUSG00000008892
ENSMUSG00000039982
ENSMUSG00000062929
ENSMUSG00000033272
ENSMUSG00000036550
ENSMUSG00000048578
ENSMUSG00000024515
ENSMUSG00000004771
ENSMUSG00000021427
ENSMUSG00000043004
ENSMUSG00000025626
ENSMUSG00000029405
ENSMUSG00000021670
ENSMUSG00000001687
ENSMUSG00000052681
ENSMUSG00000021796
ENSMUSG00000047879
ENSMUSG00000039740
ENSMUSG00000000184
ENSMUSG00000015484
ENSMUSG00000028134
ENSMUSG00000052298
ENSMUSG00000029998
ENSMUSG00000020935
ENSMUSG00000059248
ENSMUSG00000030298
ENSMUSG00000022914
ENSMUSG00000036606
ENSMUSG00000032253
ENSMUSG00000022500
ENSMUSG00000028788
ENSMUSG00000019818
ENSMUSG00000061436
ENSMUSG00000031703
ENSMUSG00000021595
ENSMUSG00000007613
ENSMUSG00000047213
ENSMUSG00000025810
ENSMUSG00000046897
ENSMUSG00000046982
ENSMUSG00000034158
ENSMUSG00000020097
ENSMUSG00000027712
ENSMUSG00000018677
ENSMUSG00000071337
ENSMUSG00000032423
ENSMUSG00000042626
ENSMUSG00000038127
ENSMUSG00000017781
ENSMUSG00000026554
ENSMUSG00000020794
ENSMUSG00000025326
ENSMUSG00000029004
ENSMUSG00000002265
ENSMUSG00000026867
ENSMUSG00000005656
ENSMUSG00000039703
ENSMUSG00000024360
ENSMUSG00000053841
ENSMUSG00000015714
ENSMUSG00000056999
ENSMUSG00000003345
ENSMUSG00000029687
ENSMUSG00000022816
ENSMUSG00000066306
ENSMUSG00000053510
ENSMUSG00000020954
ENSMUSG00000026478
ENSMUSG00000024642
ENSMUSG00000027852
ENSMUSG00000015120
ENSMUSG00000045767
ENSMUSG00000001440
ENSMUSG00000033161
ENSMUSG00000030872
ENSMUSG00000022054
ENSMUSG00000025609
ENSMUSG00000041891
ENSMUSG00000024044
ENSMUSG00000033352
ENSMUSG00000031906
ENSMUSG00000020166
ENSMUSG00000028180
ENSMUSG00000020994
ENSMUSG00000043909
ENSMUSG00000006418
ENSMUSG00000032035
ENSMUSG00000030942
ENSMUSG00000051166
ENSMUSG00000067276
ENSMUSG00000019920
ENSMUSG00000052957
ENSMUSG00000038909
ENSMUSG00000040699
ENSMUSG00000041638
ENSMUSG00000039607
ENSMUSG00000021474
ENSMUSG00000013921
ENSMUSG00000018377
ENSMUSG00000030265
ENSMUSG00000013415
ENSMUSG00000020598
ENSMUSG00000022463
ENSMUSG00000029291
ENSMUSG00000041763
ENSMUSG00000063273
ENSMUSG00000024908
ENSMUSG00000030105
ENSMUSG00000021248
ENSMUSG00000001864
ENSMUSG00000066324
ENSMUSG00000028560
ENSMUSG00000037089
ENSMUSG00000031342
ENSMUSG00000029578
ENSMUSG00000039967
ENSMUSG00000039959
ENSMUSG00000021929
ENSMUSG00000032002
ENSMUSG00000033335
ENSMUSG00000041870
ENSMUSG00000024400
ENSMUSG00000049470
ENSMUSG00000020946
ENSMUSG00000023391
ENSMUSG00000015488
ENSMUSG00000000420
ENSMUSG00000016946
ENSMUSG00000020390
ENSMUSG00000029705
ENSMUSG00000022812
ENSMUSG00000038848
ENSMUSG00000057469
ENSMUSG00000032349
ENSMUSG00000037470
ENSMUSG00000044221
ENSMUSG00000029267
ENSMUSG00000028266
ENSMUSG00000031885
ENSMUSG00000019802
ENSMUSG00000030759
ENSMUSG00000029422
ENSMUSG00000025862
ENSMUSG00000020687
ENSMUSG00000043940
ENSMUSG00000066150
ENSMUSG00000028465
ENSMUSG00000021133
ENSMUSG00000028719
ENSMUSG00000030268
ENSMUSG00000004054
ENSMUSG00000025786
ENSMUSG00000024098
ENSMUSG00000028557
ENSMUSG00000031256
ENSMUSG00000034674
ENSMUSG00000032244
ENSMUSG00000004056
ENSMUSG00000025873
ENSMUSG00000024782
ENSMUSG00000018974
ENSMUSG00000033444
ENSMUSG00000026159
ENSMUSG00000029920
ENSMUSG00000022744
ENSMUSG00000026181
ENSMUSG00000027176
ENSMUSG00000035198
ENSMUSG00000042590
ENSMUSG00000022280
ENSMUSG00000027540
ENSMUSG00000054008
ENSMUSG00000032435
ENSMUSG00000020936
ENSMUSG00000061950
ENSMUSG00000025332
ENSMUSG00000016534
ENSMUSG00000009907
ENSMUSG00000026970
ENSMUSG00000041408
ENSMUSG00000050530
ENSMUSG00000030180
ENSMUSG00000000827
ENSMUSG00000034593
ENSMUSG00000020898
ENSMUSG00000030319
ENSMUSG00000001157
ENSMUSG00000078676
ENSMUSG00000024146
ENSMUSG00000021824
ENSMUSG00000068748
ENSMUSG00000024176
ENSMUSG00000029364
ENSMUSG00000030536
ENSMUSG00000026223
ENSMUSG00000021895
ENSMUSG00000009291
ENSMUSG00000032252
ENSMUSG00000029569
ENSMUSG00000063659
ENSMUSG00000028955
ENSMUSG00000025234
ENSMUSG00000027599
ENSMUSG00000038253
ENSMUSG00000041360
ENSMUSG00000031819
ENSMUSG00000056537
ENSMUSG00000026349
ENSMUSG00000022255
ENSMUSG00000042410
ENSMUSG00000003808
ENSMUSG00000028792
ENSMUSG00000022193
ENSMUSG00000022808
ENSMUSG00000008575
ENSMUSG00000025812
ENSMUSG00000032740
ENSMUSG00000041215
ENSMUSG00000053436
ENSMUSG00000027423
ENSMUSG00000026775
ENSMUSG00000068566
ENSMUSG00000028381
ENSMUSG00000034064
ENSMUSG00000027111
ENSMUSG00000022106
ENSMUSG00000037331
ENSMUSG00000032621
ENSMUSG00000029192
ENSMUSG00000021327
ENSMUSG00000052852
ENSMUSG00000026509
ENSMUSG00000025577
ENSMUSG00000026977
ENSMUSG00000029191
ENSMUSG00000031731
ENSMUSG00000022797
ENSMUSG00000035770
ENSMUSG00000078429
ENSMUSG00000067150
ENSMUSG00000021890
ENSMUSG00000038459
ENSMUSG00000074794
ENSMUSG00000037606
ENSMUSG00000062421
ENSMUSG00000038375
ENSMUSG00000000838
ENSMUSG00000040997
ENSMUSG00000026987
ENSMUSG00000040990
ENSMUSG00000027109
ENSMUSG00000030286
ENSMUSG00000008855
ENSMUSG00000020282
ENSMUSG00000047648
ENSMUSG00000009112
ENSMUSG00000027984
ENSMUSG00000008859
ENSMUSG00000018395
ENSMUSG00000056962
ENSMUSG00000001143
ENSMUSG00000032902
ENSMUSG00000050812
ENSMUSG00000036450
ENSMUSG00000038957
ENSMUSG00000089911
ENSMUSG00000022811
ENSMUSG00000022338
ENSMUSG00000018171
ENSMUSG00000027782
ENSMUSG00000055538
ENSMUSG00000022024
ENSMUSG00000003161
ENSMUSG00000029168
ENSMUSG00000035597
ENSMUSG00000031918
ENSMUSG00000027309
ENSMUSG00000029050
ENSMUSG00000030213
ENSMUSG00000034621
ENSMUSG00000031467
ENSMUSG00000057193
ENSMUSG00000043411
ENSMUSG00000020642
ENSMUSG00000024182
ENSMUSG00000026655
ENSMUSG00000024006
ENSMUSG00000062901
ENSMUSG00000033499
ENSMUSG00000008140
ENSMUSG00000061981
ENSMUSG00000020790
ENSMUSG00000020516
ENSMUSG00000025958
ENSMUSG00000042211
ENSMUSG00000027881
ENSMUSG00000021576
ENSMUSG00000003528
ENSMUSG00000051375
ENSMUSG00000028309
ENSMUSG00000011831
ENSMUSG00000021540
ENSMUSG00000046562
ENSMUSG00000026740
ENSMUSG00000056427
ENSMUSG00000019857
ENSMUSG00000031432
ENSMUSG00000025060
ENSMUSG00000020646
ENSMUSG00000041712
ENSMUSG00000039275
ENSMUSG00000024816
ENSMUSG00000049295
ENSMUSG00000006134
ENSMUSG00000014077
ENSMUSG00000040843
ENSMUSG00000032030
ENSMUSG00000018209
ENSMUSG00000018765
ENSMUSG00000032512
ENSMUSG00000056429
ENSMUSG00000023830
ENSMUSG00000063760
ENSMUSG00000046709
ENSMUSG00000022995
ENSMUSG00000014748
ENSMUSG00000020745
ENSMUSG00000054423
ENSMUSG00000004591
ENSMUSG00000021969
ENSMUSG00000020386
ENSMUSG00000028649
ENSMUSG00000053094
ENSMUSG00000011884
ENSMUSG00000023075
ENSMUSG00000004929
ENSMUSG00000002103
ENSMUSG00000032097
ENSMUSG00000018846
ENSMUSG00000049090
ENSMUSG00000023026
ENSMUSG00000008333
ENSMUSG00000025932
ENSMUSG00000029501
ENSMUSG00000022471
ENSMUSG00000030275
ENSMUSG00000029174
ENSMUSG00000024687
ENSMUSG00000031232
ENSMUSG00000032186
ENSMUSG00000038388
ENSMUSG00000027333
ENSMUSG00000048388
ENSMUSG00000037857
ENSMUSG00000066877
ENSMUSG00000036087
ENSMUSG00000020841
ENSMUSG00000017499
ENSMUSG00000024603
ENSMUSG00000037712
ENSMUSG00000025907
ENSMUSG00000032405
ENSMUSG00000020580
ENSMUSG00000018199
ENSMUSG00000034761
ENSMUSG00000040596
ENSMUSG00000026796
ENSMUSG00000026240
ENSMUSG00000038023
ENSMUSG00000025969
ENSMUSG00000036097
ENSMUSG00000027519
ENSMUSG00000004151
ENSMUSG00000024646
ENSMUSG00000030264
ENSMUSG00000024639
ENSMUSG00000026502
ENSMUSG00000052155
ENSMUSG00000039473
ENSMUSG00000030852
ENSMUSG00000028382
ENSMUSG00000022354
ENSMUSG00000017418
ENSMUSG00000021417
ENSMUSG00000044147
ENSMUSG00000021870
ENSMUSG00000045078
ENSMUSG00000024781
ENSMUSG00000031012
ENSMUSG00000031028
ENSMUSG00000043733
ENSMUSG00000041415
ENSMUSG00000056216
ENSMUSG00000040565
ENSMUSG00000025745
ENSMUSG00000036990
ENSMUSG00000068154
ENSMUSG00000014592
ENSMUSG00000036078
ENSMUSG00000021978
ENSMUSG00000029710
ENSMUSG00000059923
ENSMUSG00000032411
ENSMUSG00000034098
ENSMUSG00000036644
ENSMUSG00000004798
ENSMUSG00000044496
ENSMUSG00000074657
ENSMUSG00000025199
ENSMUSG00000024143
ENSMUSG00000048833
ENSMUSG00000023118
ENSMUSG00000069094
ENSMUSG00000034290
ENSMUSG00000019916
ENSMUSG00000028211
ENSMUSG00000041915
ENSMUSG00000033417
ENSMUSG00000027164
ENSMUSG00000053965
ENSMUSG00000042364
ENSMUSG00000028293
ENSMUSG00000021171
ENSMUSG00000040188
ENSMUSG00000019461
ENSMUSG00000025816
ENSMUSG00000038212
ENSMUSG00000022614
ENSMUSG00000042594
ENSMUSG00000021987
ENSMUSG00000040848
ENSMUSG00000021364
ENSMUSG00000018425
ENSMUSG00000022974
ENSMUSG00000019873
ENSMUSG00000040940
ENSMUSG00000058704
ENSMUSG00000018858
ENSMUSG00000025702
ENSMUSG00000033943
ENSMUSG00000020721
ENSMUSG00000015363
ENSMUSG00000041734
ENSMUSG00000033149
ENSMUSG00000027080
ENSMUSG00000037419
ENSMUSG00000044857
ENSMUSG00000024589
ENSMUSG00000062169
ENSMUSG00000040818
ENSMUSG00000026037
ENSMUSG00000032290
ENSMUSG00000020962
ENSMUSG00000037933
ENSMUSG00000024294
ENSMUSG00000057614
ENSMUSG00000050310
ENSMUSG00000022412
ENSMUSG00000031808
ENSMUSG00000054942
ENSMUSG00000073700
ENSMUSG00000013698
ENSMUSG00000026827
ENSMUSG00000024927
ENSMUSG00000048310
ENSMUSG00000017631
ENSMUSG00000018322
ENSMUSG00000039844
ENSMUSG00000059890
ENSMUSG00000031673
ENSMUSG00000029229
ENSMUSG00000020412
ENSMUSG00000032306
ENSMUSG00000036880
ENSMUSG00000045071
ENSMUSG00000049657
ENSMUSG00000009035
ENSMUSG00000030516
ENSMUSG00000066441
ENSMUSG00000032640
ENSMUSG00000026269
ENSMUSG00000033364
ENSMUSG00000037211
ENSMUSG00000027680
ENSMUSG00000024290
ENSMUSG00000030201
ENSMUSG00000036698
ENSMUSG00000036339
ENSMUSG00000037896
ENSMUSG00000039735
ENSMUSG00000027993
ENSMUSG00000024219
ENSMUSG00000020482
ENSMUSG00000032666
ENSMUSG00000044067
ENSMUSG00000030315
ENSMUSG00000048644
ENSMUSG00000020611
ENSMUSG00000027361
ENSMUSG00000015846
ENSMUSG00000052812
ENSMUSG00000031700
ENSMUSG00000022865
ENSMUSG00000024187
ENSMUSG00000035828
ENSMUSG00000046201
ENSMUSG00000021294
ENSMUSG00000024177
ENSMUSG00000029622
ENSMUSG00000002332
ENSMUSG00000035629
ENSMUSG00000018574
ENSMUSG00000029415
ENSMUSG00000030245
ENSMUSG00000038418
ENSMUSG00000037730
ENSMUSG00000038538
ENSMUSG00000054720
ENSMUSG00000004040
ENSMUSG00000039585
ENSMUSG00000026879
ENSMUSG00000028920
ENSMUSG00000034867
ENSMUSG00000022807
ENSMUSG00000025993
ENSMUSG00000026179
ENSMUSG00000013646
ENSMUSG00000028289
ENSMUSG00000022860
ENSMUSG00000027665
ENSMUSG00000021962
ENSMUSG00000079111
ENSMUSG00000019794
ENSMUSG00000044629
ENSMUSG00000040029
ENSMUSG00000046844
ENSMUSG00000021733
ENSMUSG00000024597
ENSMUSG00000002881
ENSMUSG00000043207
ENSMUSG00000060475
ENSMUSG00000009418
ENSMUSG00000027706
ENSMUSG00000032086
ENSMUSG00000026626
ENSMUSG00000004677
ENSMUSG00000005893
ENSMUSG00000051413
ENSMUSG00000030557
ENSMUSG00000047539
ENSMUSG00000024594
ENSMUSG00000003865
ENSMUSG00000046152
ENSMUSG00000032336
ENSMUSG00000089824
ENSMUSG00000020700
ENSMUSG00000027835
ENSMUSG00000031823
ENSMUSG00000051615
ENSMUSG00000050910
ENSMUSG00000021952
ENSMUSG00000021036
ENSMUSG00000054162
ENSMUSG00000024978
ENSMUSG00000027132
ENSMUSG00000038497
ENSMUSG00000020170
ENSMUSG00000041702
ENSMUSG00000036810
ENSMUSG00000061838
ENSMUSG00000019952
ENSMUSG00000027465
ENSMUSG00000015112
ENSMUSG00000032180
ENSMUSG00000030671
ENSMUSG00000018931
ENSMUSG00000032018
ENSMUSG00000051817
ENSMUSG00000022828
ENSMUSG00000039244
ENSMUSG00000024236
ENSMUSG00000059920
ENSMUSG00000022708
ENSMUSG00000030029
ENSMUSG00000029787
ENSMUSG00000003452
ENSMUSG00000019647
ENSMUSG00000005804
ENSMUSG00000022951
ENSMUSG00000027865
ENSMUSG00000021051
ENSMUSG00000033792
ENSMUSG00000028894
ENSMUSG00000045817
ENSMUSG00000048915
ENSMUSG00000025791
ENSMUSG00000020659
ENSMUSG00000027007
ENSMUSG00000047694
ENSMUSG00000031398
ENSMUSG00000025939
ENSMUSG00000052751
ENSMUSG00000020273
ENSMUSG00000020520
ENSMUSG00000022443
ENSMUSG00000019338
ENSMUSG00000027177
ENSMUSG00000003721
ENSMUSG00000021754
ENSMUSG00000044308
ENSMUSG00000036377
ENSMUSG00000030660
ENSMUSG00000051495
ENSMUSG00000034832
ENSMUSG00000034659
ENSMUSG00000044026
ENSMUSG00000030104
ENSMUSG00000028990
ENSMUSG00000026556
ENSMUSG00000039770
ENSMUSG00000022272
ENSMUSG00000039987
ENSMUSG00000030861
ENSMUSG00000038187
ENSMUSG00000033697
ENSMUSG00000027439
ENSMUSG00000026594
ENSMUSG00000037376
ENSMUSG00000045969
ENSMUSG00000021916
ENSMUSG00000023055
ENSMUSG00000024900
ENSMUSG00000020570
ENSMUSG00000022769
ENSMUSG00000021238
ENSMUSG00000017943
ENSMUSG00000048271
ENSMUSG00000024286
ENSMUSG00000004843
ENSMUSG00000035798
ENSMUSG00000039662
ENSMUSG00000075703
ENSMUSG00000038250
ENSMUSG00000029093
ENSMUSG00000031568
ENSMUSG00000060568
ENSMUSG00000045962
ENSMUSG00000029207
ENSMUSG00000042595
ENSMUSG00000049106
ENSMUSG00000043323
ENSMUSG00000020070
ENSMUSG00000042529
ENSMUSG00000001036
ENSMUSG00000033964
ENSMUSG00000031365
ENSMUSG00000026853
ENSMUSG00000037007
ENSMUSG00000029290
ENSMUSG00000037926
ENSMUSG00000025892
ENSMUSG00000026646
ENSMUSG00000068798
ENSMUSG00000042460
ENSMUSG00000032827
ENSMUSG00000031441
ENSMUSG00000090935
ENSMUSG00000031502
ENSMUSG00000037957
ENSMUSG00000046324
ENSMUSG00000011256
ENSMUSG00000041890
ENSMUSG00000074698
ENSMUSG00000027641
ENSMUSG00000030602
ENSMUSG00000030788
ENSMUSG00000037415
ENSMUSG00000036904
ENSMUSG00000026313
ENSMUSG00000055296
ENSMUSG00000024122
ENSMUSG00000094870
ENSMUSG00000020640
ENSMUSG00000060227
ENSMUSG00000031790
ENSMUSG00000041685
ENSMUSG00000060935
ENSMUSG00000021252
ENSMUSG00000031198
ENSMUSG00000020087
ENSMUSG00000049940
ENSMUSG00000044465
ENSMUSG00000048832
ENSMUSG00000030846
ENSMUSG00000019295
ENSMUSG00000029073
ENSMUSG00000002413
ENSMUSG00000031827
ENSMUSG00000000078
ENSMUSG00000039990
ENSMUSG00000032497
ENSMUSG00000001986
ENSMUSG00000011096
ENSMUSG00000040118
ENSMUSG00000011589
ENSMUSG00000037750
ENSMUSG00000021868
ENSMUSG00000021614
ENSMUSG00000006058
ENSMUSG00000044548
ENSMUSG00000020091
ENSMUSG00000026342
ENSMUSG00000024970
ENSMUSG00000031511
ENSMUSG00000051065
ENSMUSG00000001300
ENSMUSG00000013076
ENSMUSG00000054414
ENSMUSG00000081534
ENSMUSG00000028063
ENSMUSG00000009207
ENSMUSG00000025764
ENSMUSG00000002059
ENSMUSG00000024241
ENSMUSG00000023328
ENSMUSG00000024065
ENSMUSG00000037235
ENSMUSG00000035725
ENSMUSG00000056763
ENSMUSG00000016477
ENSMUSG00000027552
ENSMUSG00000014353
ENSMUSG00000024732
ENSMUSG00000025789
ENSMUSG00000027603
ENSMUSG00000054715
ENSMUSG00000040297
ENSMUSG00000025278
ENSMUSG00000050890
ENSMUSG00000042272
ENSMUSG00000021559
ENSMUSG00000057530
ENSMUSG00000056222
ENSMUSG00000030064
ENSMUSG00000020802
ENSMUSG00000040351
ENSMUSG00000005886
ENSMUSG00000043702
ENSMUSG00000020781
ENSMUSG00000044477
ENSMUSG00000000134
ENSMUSG00000045576
ENSMUSG00000033416
ENSMUSG00000030766
ENSMUSG00000033502
ENSMUSG00000038822
ENSMUSG00000024085
ENSMUSG00000058706
ENSMUSG00000028300
ENSMUSG00000021468
ENSMUSG00000034168
ENSMUSG00000037808
ENSMUSG00000057637
ENSMUSG00000066735
ENSMUSG00000031983
ENSMUSG00000051177
ENSMUSG00000033214
ENSMUSG00000029171
ENSMUSG00000047888
ENSMUSG00000006390
ENSMUSG00000037486
ENSMUSG00000056234
ENSMUSG00000020375
ENSMUSG00000034614
ENSMUSG00000022012
ENSMUSG00000001910
ENSMUSG00000033102
ENSMUSG00000038141
ENSMUSG00000021990
ENSMUSG00000032602
ENSMUSG00000032235
ENSMUSG00000021782
ENSMUSG00000075415
ENSMUSG00000028226
ENSMUSG00000026687
ENSMUSG00000027030
ENSMUSG00000053950
ENSMUSG00000036737
ENSMUSG00000040006
ENSMUSG00000047388
ENSMUSG00000053580
ENSMUSG00000016346
ENSMUSG00000003809
ENSMUSG00000039458
ENSMUSG00000047090
ENSMUSG00000029438
ENSMUSG00000026620
ENSMUSG00000042680
ENSMUSG00000018363
ENSMUSG00000063019
ENSMUSG00000054280
ENSMUSG00000020431
ENSMUSG00000074994
ENSMUSG00000035109
ENSMUSG00000033054
ENSMUSG00000006526
ENSMUSG00000019852
ENSMUSG00000069045
ENSMUSG00000034518
ENSMUSG00000027652
ENSMUSG00000089774
ENSMUSG00000050213
ENSMUSG00000078515
ENSMUSG00000039852
ENSMUSG00000004846
ENSMUSG00000069135
ENSMUSG00000017692
ENSMUSG00000021318
ENSMUSG00000040929
ENSMUSG00000025964
ENSMUSG00000027300
ENSMUSG00000020280
ENSMUSG00000000148
ENSMUSG00000004931
ENSMUSG00000020590
ENSMUSG00000033128
ENSMUSG00000028868
ENSMUSG00000001280
ENSMUSG00000021635
ENSMUSG00000049516
ENSMUSG00000033671
ENSMUSG00000061410
ENSMUSG00000042390
ENSMUSG00000026319
ENSMUSG00000047146
ENSMUSG00000020189
ENSMUSG00000033306
ENSMUSG00000029535
ENSMUSG00000036528
ENSMUSG00000026858
ENSMUSG00000027366
ENSMUSG00000028278
ENSMUSG00000031393
ENSMUSG00000063804
ENSMUSG00000022790
ENSMUSG00000029338
ENSMUSG00000031217
ENSMUSG00000037138
ENSMUSG00000020541
ENSMUSG00000030522
ENSMUSG00000020186
ENSMUSG00000017774
ENSMUSG00000008730
ENSMUSG00000041629
ENSMUSG00000073725
ENSMUSG00000023861
ENSMUSG00000024238
ENSMUSG00000027452
ENSMUSG00000034801
ENSMUSG00000021286
ENSMUSG00000025555
ENSMUSG00000038604
ENSMUSG00000026311
ENSMUSG00000054752
ENSMUSG00000037031
ENSMUSG00000031486
ENSMUSG00000049504
ENSMUSG00000020844
ENSMUSG00000032410
ENSMUSG00000031684
ENSMUSG00000029823
ENSMUSG00000040433
ENSMUSG00000020063
ENSMUSG00000030530
ENSMUSG00000029723
ENSMUSG00000037736
ENSMUSG00000028944
ENSMUSG00000032384
ENSMUSG00000057230
ENSMUSG00000002365
ENSMUSG00000060716
ENSMUSG00000024423
ENSMUSG00000032009
ENSMUSG00000040021
ENSMUSG00000026944
ENSMUSG00000028799
ENSMUSG00000033400
ENSMUSG00000013033
ENSMUSG00000037531
ENSMUSG00000042121
ENSMUSG00000023971
ENSMUSG00000060681
ENSMUSG00000022601
ENSMUSG00000038080
ENSMUSG00000025078
ENSMUSG00000027236
ENSMUSG00000036779
ENSMUSG00000062232
ENSMUSG00000021311
ENSMUSG00000060376
ENSMUSG00000029238
ENSMUSG00000048546
ENSMUSG00000029416
ENSMUSG00000024096
ENSMUSG00000049969
ENSMUSG00000006262
ENSMUSG00000025138
ENSMUSG00000040270
ENSMUSG00000021054
ENSMUSG00000034055
ENSMUSG00000033981
ENSMUSG00000018678
ENSMUSG00000066151
ENSMUSG00000038400
ENSMUSG00000026565
ENSMUSG00000023942
ENSMUSG00000075595
ENSMUSG00000021728
ENSMUSG00000003644
ENSMUSG00000029186
ENSMUSG00000025938
ENSMUSG00000026819
ENSMUSG00000050029
ENSMUSG00000025949
ENSMUSG00000031652
ENSMUSG00000035877
ENSMUSG00000029196
ENSMUSG00000026339
ENSMUSG00000028630
ENSMUSG00000047786
ENSMUSG00000058997
ENSMUSG00000046417
ENSMUSG00000036114
ENSMUSG00000039634
ENSMUSG00000035840
ENSMUSG00000040102
ENSMUSG00000030101
ENSMUSG00000030956
ENSMUSG00000009566
ENSMUSG00000020256
ENSMUSG00000032374
ENSMUSG00000038126
ENSMUSG00000037416
ENSMUSG00000047141
ENSMUSG00000004270
ENSMUSG00000038831
ENSMUSG00000040640
ENSMUSG00000037104
ENSMUSG00000024077
ENSMUSG00000021127
ENSMUSG00000090213
ENSMUSG00000020634
ENSMUSG00000032788
ENSMUSG00000066798
ENSMUSG00000008398
ENSMUSG00000075592
ENSMUSG00000005949
ENSMUSG00000030691
ENSMUSG00000000374
ENSMUSG00000045103
ENSMUSG00000019699
ENSMUSG00000027286
ENSMUSG00000033885
ENSMUSG00000048232
ENSMUSG00000036022
ENSMUSG00000039960
ENSMUSG00000069072
ENSMUSG00000036712
ENSMUSG00000036986
ENSMUSG00000065954
ENSMUSG00000020948
ENSMUSG00000058503
ENSMUSG00000019066
ENSMUSG00000029344
ENSMUSG00000051344
ENSMUSG00000025509
ENSMUSG00000034926
ENSMUSG00000040928
ENSMUSG00000037697
ENSMUSG00000040455
ENSMUSG00000014303
ENSMUSG00000028878
ENSMUSG00000027860
ENSMUSG00000028527
ENSMUSG00000048701
ENSMUSG00000020455
ENSMUSG00000038766
ENSMUSG00000043556
ENSMUSG00000046441
ENSMUSG00000042901
ENSMUSG00000049323
ENSMUSG00000053062
ENSMUSG00000029864
ENSMUSG00000032724
ENSMUSG00000023032
ENSMUSG00000033624
ENSMUSG00000089832
ENSMUSG00000028514
ENSMUSG00000028385
ENSMUSG00000038679
ENSMUSG00000045414
ENSMUSG00000021371
ENSMUSG00000073982
ENSMUSG00000023961
ENSMUSG00000021277
ENSMUSG00000054469
ENSMUSG00000036499
ENSMUSG00000042097
ENSMUSG00000038582
ENSMUSG00000043671
ENSMUSG00000027381
ENSMUSG00000024548
ENSMUSG00000020423
ENSMUSG00000049313
ENSMUSG00000036572
ENSMUSG00000057858
ENSMUSG00000029108
ENSMUSG00000035566
ENSMUSG00000038555
ENSMUSG00000034201
ENSMUSG00000020142
ENSMUSG00000030347
ENSMUSG00000021775
ENSMUSG00000019478
ENSMUSG00000022742
ENSMUSG00000033361
ENSMUSG00000074212
ENSMUSG00000020988
ENSMUSG00000027394
ENSMUSG00000002814
ENSMUSG00000032540
ENSMUSG00000031949
ENSMUSG00000045409
ENSMUSG00000072623
ENSMUSG00000028647
ENSMUSG00000040274
ENSMUSG00000028771
ENSMUSG00000032816
ENSMUSG00000032305
ENSMUSG00000048661
ENSMUSG00000041297
ENSMUSG00000048330
ENSMUSG00000048537
ENSMUSG00000003382
ENSMUSG00000068205
ENSMUSG00000038648
ENSMUSG00000029478
ENSMUSG00000018909
ENSMUSG00000036306
ENSMUSG00000051379
ENSMUSG00000021264
ENSMUSG00000090946
ENSMUSG00000021918
ENSMUSG00000035673
ENSMUSG00000033684
ENSMUSG00000020684
ENSMUSG00000056268
ENSMUSG00000027957
ENSMUSG00000099083
ENSMUSG00000022565
ENSMUSG00000029209
ENSMUSG00000027953
ENSMUSG00000027999
ENSMUSG00000058056
ENSMUSG00000074093
ENSMUSG00000066278
ENSMUSG00000062866
ENSMUSG00000026737
ENSMUSG00000024805
ENSMUSG00000074582
ENSMUSG00000019917
ENSMUSG00000038967
ENSMUSG00000030498
ENSMUSG00000028886
ENSMUSG00000000276
ENSMUSG00000038214
ENSMUSG00000016200
ENSMUSG00000027227
ENSMUSG00000038777
ENSMUSG00000060739
ENSMUSG00000044345
ENSMUSG00000038844
ENSMUSG00000030168
ENSMUSG00000060166
ENSMUSG00000020532
ENSMUSG00000025427
ENSMUSG00000032064
ENSMUSG00000078716
ENSMUSG00000026771
ENSMUSG00000041313
ENSMUSG00000037885
ENSMUSG00000041688
ENSMUSG00000029392
ENSMUSG00000024812
ENSMUSG00000026335
ENSMUSG00000038594
ENSMUSG00000022674
ENSMUSG00000028582
ENSMUSG00000073176
ENSMUSG00000026504
ENSMUSG00000098557
ENSMUSG00000022762
ENSMUSG00000074922
ENSMUSG00000057572
ENSMUSG00000016520
ENSMUSG00000041308
ENSMUSG00000025417
ENSMUSG00000049624
ENSMUSG00000023034
ENSMUSG00000035834
ENSMUSG00000062991
ENSMUSG00000052040
ENSMUSG00000027573
ENSMUSG00000020961
ENSMUSG00000068394
ENSMUSG00000032702
ENSMUSG00000024799
ENSMUSG00000038132
ENSMUSG00000036792
ENSMUSG00000052713
ENSMUSG00000026142
ENSMUSG00000056124
ENSMUSG00000020363
ENSMUSG00000024302
ENSMUSG00000073678
ENSMUSG00000056832
ENSMUSG00000021003
ENSMUSG00000029592
ENSMUSG00000037344
ENSMUSG00000028399
ENSMUSG00000028737
ENSMUSG00000003934
ENSMUSG00000028413
ENSMUSG00000068270
ENSMUSG00000042042
ENSMUSG00000027663
ENSMUSG00000055022
ENSMUSG00000034800
ENSMUSG00000074916
ENSMUSG00000029053
ENSMUSG00000032121
ENSMUSG00000026189
ENSMUSG00000021236
ENSMUSG00000036561
ENSMUSG00000055485
ENSMUSG00000021814
ENSMUSG00000052726
ENSMUSG00000045980
ENSMUSG00000036030
ENSMUSG00000055421
ENSMUSG00000040712
ENSMUSG00000028890
ENSMUSG00000026825
ENSMUSG00000061603
ENSMUSG00000042225
ENSMUSG00000046230
ENSMUSG00000033610
ENSMUSG00000040195
ENSMUSG00000029647
ENSMUSG00000041444
ENSMUSG00000047037
ENSMUSG00000045248
ENSMUSG00000031642
ENSMUSG00000030257
ENSMUSG00000032352
ENSMUSG00000036555
ENSMUSG00000031146
ENSMUSG00000041199
ENSMUSG00000034101
ENSMUSG00000049800
ENSMUSG00000025169
ENSMUSG00000036790
ENSMUSG00000090290
ENSMUSG00000030747
ENSMUSG00000041923
ENSMUSG00000010721
ENSMUSG00000032220
ENSMUSG00000028927
ENSMUSG00000041757
ENSMUSG00000026748
ENSMUSG00000074305
ENSMUSG00000028496
ENSMUSG00000038323
ENSMUSG00000019853
ENSMUSG00000048251
ENSMUSG00000028710
ENSMUSG00000022994
ENSMUSG00000030032
ENSMUSG00000040451
ENSMUSG00000013858
ENSMUSG00000047022
ENSMUSG00000022180
ENSMUSG00000026436
ENSMUSG00000038387
ENSMUSG00000032598
ENSMUSG00000070565
ENSMUSG00000031438
ENSMUSG00000042359
ENSMUSG00000026972
ENSMUSG00000041530
ENSMUSG00000020121
ENSMUSG00000026730
ENSMUSG00000048109
ENSMUSG00000055320
ENSMUSG00000018900
ENSMUSG00000021972
ENSMUSG00000030849
ENSMUSG00000019256
ENSMUSG00000038024
ENSMUSG00000028565
ENSMUSG00000005774
ENSMUSG00000041794
ENSMUSG00000019947
ENSMUSG00000035067
ENSMUSG00000031378
ENSMUSG00000068284
ENSMUSG00000037172
ENSMUSG00000042271
ENSMUSG00000021057
ENSMUSG00000024534
ENSMUSG00000020519
ENSMUSG00000021669
ENSMUSG00000015202
ENSMUSG00000020137
ENSMUSG00000051000
ENSMUSG00000041272
ENSMUSG00000040710
ENSMUSG00000026158
ENSMUSG00000021275
ENSMUSG00000025931
ENSMUSG00000055053
ENSMUSG00000044367
ENSMUSG00000023284
ENSMUSG00000032392
ENSMUSG00000047712
ENSMUSG00000018906
ENSMUSG00000018796
ENSMUSG00000021693
ENSMUSG00000055200
ENSMUSG00000043391
ENSMUSG00000070822
ENSMUSG00000025813
ENSMUSG00000032014
ENSMUSG00000024431
ENSMUSG00000022636
ENSMUSG00000078670
ENSMUSG00000020109
ENSMUSG00000041642
ENSMUSG00000038351
ENSMUSG00000045671
ENSMUSG00000027508
ENSMUSG00000075324
ENSMUSG00000043415
ENSMUSG00000045205
ENSMUSG00000034333
ENSMUSG00000036053
ENSMUSG00000004994
ENSMUSG00000046404
ENSMUSG00000026014
ENSMUSG00000040865
ENSMUSG00000071256
ENSMUSG00000010175
ENSMUSG00000029755
ENSMUSG00000072294
ENSMUSG00000010476
ENSMUSG00000022864
ENSMUSG00000040007
ENSMUSG00000045991
ENSMUSG00000021464
ENSMUSG00000002688
ENSMUSG00000060519
ENSMUSG00000072872
ENSMUSG00000026110
ENSMUSG00000066152
ENSMUSG00000035275
ENSMUSG00000021366
ENSMUSG00000026932
ENSMUSG00000040093
ENSMUSG00000025510
ENSMUSG00000043068
ENSMUSG00000024726
ENSMUSG00000054409
ENSMUSG00000021583
ENSMUSG00000031327
ENSMUSG00000039840
ENSMUSG00000026768
ENSMUSG00000055733
ENSMUSG00000032194
ENSMUSG00000039533
ENSMUSG00000052430
ENSMUSG00000037112
ENSMUSG00000024952
ENSMUSG00000030527
ENSMUSG00000018841
ENSMUSG00000020023
ENSMUSG00000041135
ENSMUSG00000090035
ENSMUSG00000009647
ENSMUSG00000030075
ENSMUSG00000052504
ENSMUSG00000028550
ENSMUSG00000041245
ENSMUSG00000035873
ENSMUSG00000028842
ENSMUSG00000042507
ENSMUSG00000064120
ENSMUSG00000063663
ENSMUSG00000039701
ENSMUSG00000021725
ENSMUSG00000025921
ENSMUSG00000048249
ENSMUSG00000031706
ENSMUSG00000001507
ENSMUSG00000026384
ENSMUSG00000055471
ENSMUSG00000043099
ENSMUSG00000029381
ENSMUSG00000024383
ENSMUSG00000033597
ENSMUSG00000034480
ENSMUSG00000020696
ENSMUSG00000042644
ENSMUSG00000034780
ENSMUSG00000027314
ENSMUSG00000069833
ENSMUSG00000002799
ENSMUSG00000055430
ENSMUSG00000000531
ENSMUSG00000043991
ENSMUSG00000020635
ENSMUSG00000024524
ENSMUSG00000027525
ENSMUSG00000033147
ENSMUSG00000000305
ENSMUSG00000027510
ENSMUSG00000041429
ENSMUSG00000034248
ENSMUSG00000032854
ENSMUSG00000029185
ENSMUSG00000035011
ENSMUSG00000039633
ENSMUSG00000016262
ENSMUSG00000038893
ENSMUSG00000025321
ENSMUSG00000054321
ENSMUSG00000045083
ENSMUSG00000022676
ENSMUSG00000025608
ENSMUSG00000053617
ENSMUSG00000059708
ENSMUSG00000026604
ENSMUSG00000023473
ENSMUSG00000036894
ENSMUSG00000061894
ENSMUSG00000017639
ENSMUSG00000058297
ENSMUSG00000021676
ENSMUSG00000069895
ENSMUSG00000024862
ENSMUSG00000027547
ENSMUSG00000050567
ENSMUSG00000052331
ENSMUSG00000024759
ENSMUSG00000018899
ENSMUSG00000024036
ENSMUSG00000074513
ENSMUSG00000028518
ENSMUSG00000044042
ENSMUSG00000041440
ENSMUSG00000022231
ENSMUSG00000044982
ENSMUSG00000095115
ENSMUSG00000047409
ENSMUSG00000079481
ENSMUSG00000036098
ENSMUSG00000045284
ENSMUSG00000021699
ENSMUSG00000079259
ENSMUSG00000030513
ENSMUSG00000041961
ENSMUSG00000043629
ENSMUSG00000038534
ENSMUSG00000044071
ENSMUSG00000044149
ENSMUSG00000022114
ENSMUSG00000075284
ENSMUSG00000040040
ENSMUSG00000031434
ENSMUSG00000036533
ENSMUSG00000015501
ENSMUSG00000051652
ENSMUSG00000017009
ENSMUSG00000031758
ENSMUSG00000039968
ENSMUSG00000052920
ENSMUSG00000045658
ENSMUSG00000007655
ENSMUSG00000039704
ENSMUSG00000028020
ENSMUSG00000029714
ENSMUSG00000045374
ENSMUSG00000023232
ENSMUSG00000048677
ENSMUSG00000020593
ENSMUSG00000024558
ENSMUSG00000022270
ENSMUSG00000004360
ENSMUSG00000027276
ENSMUSG00000028033
ENSMUSG00000024697
ENSMUSG00000039087
ENSMUSG00000071661
ENSMUSG00000041482
ENSMUSG00000028328
ENSMUSG00000041777
ENSMUSG00000044447
ENSMUSG00000019970
ENSMUSG00000030657
ENSMUSG00000055912
ENSMUSG00000003123
ENSMUSG00000049791
ENSMUSG00000024924
ENSMUSG00000040037
ENSMUSG00000042870
ENSMUSG00000025192
ENSMUSG00000015305
ENSMUSG00000038128
ENSMUSG00000028525
ENSMUSG00000032010
ENSMUSG00000041852
ENSMUSG00000032332
ENSMUSG00000030283
ENSMUSG00000020527
ENSMUSG00000041779
ENSMUSG00000022003
ENSMUSG00000028634
ENSMUSG00000038119
ENSMUSG00000029822
ENSMUSG00000019990
ENSMUSG00000030600
ENSMUSG00000037071
ENSMUSG00000037295
ENSMUSG00000038607
ENSMUSG00000075028
ENSMUSG00000073643
ENSMUSG00000047466
ENSMUSG00000029994
ENSMUSG00000024456
ENSMUSG00000092035
ENSMUSG00000020715
ENSMUSG00000034591
ENSMUSG00000027215
ENSMUSG00000056476
ENSMUSG00000020181
ENSMUSG00000024600
ENSMUSG00000041180
ENSMUSG00000027864
ENSMUSG00000038855
ENSMUSG00000043463
ENSMUSG00000048216
ENSMUSG00000042804
ENSMUSG00000035397
ENSMUSG00000037752
ENSMUSG00000025997
ENSMUSG00000063568
ENSMUSG00000034460
ENSMUSG00000069814
ENSMUSG00000031337
ENSMUSG00000036769
ENSMUSG00000021704
ENSMUSG00000040003
ENSMUSG00000025795
ENSMUSG00000074738
ENSMUSG00000096188
ENSMUSG00000034903
ENSMUSG00000062961
ENSMUSG00000090061
ENSMUSG00000026494
ENSMUSG00000040724
ENSMUSG00000000567
ENSMUSG00000015127
ENSMUSG00000051343
ENSMUSG00000015243
ENSMUSG00000030681
ENSMUSG00000047495
ENSMUSG00000048304
ENSMUSG00000046699
ENSMUSG00000050666
ENSMUSG00000035158
ENSMUSG00000039202
ENSMUSG00000063382
ENSMUSG00000021448
ENSMUSG00000032177
ENSMUSG00000052512
ENSMUSG00000048142
ENSMUSG00000049999
ENSMUSG00000033854
ENSMUSG00000034687
ENSMUSG00000025020
ENSMUSG00000026463
ENSMUSG00000031133
ENSMUSG00000066687
ENSMUSG00000001288
ENSMUSG00000030351
ENSMUSG00000090919
ENSMUSG00000049580
ENSMUSG00000051339
ENSMUSG00000022723
ENSMUSG00000049265
ENSMUSG00000049148
ENSMUSG00000000530
ENSMUSG00000025885
ENSMUSG00000038013
ENSMUSG00000003282
ENSMUSG00000036918
ENSMUSG00000054934
ENSMUSG00000032589
ENSMUSG00000027200
ENSMUSG00000090673
ENSMUSG00000036298
ENSMUSG00000030306
ENSMUSG00000004110
ENSMUSG00000034912
ENSMUSG00000041695
ENSMUSG00000057716
ENSMUSG00000043753
ENSMUSG00000054640
ENSMUSG00000020599
ENSMUSG00000033618
ENSMUSG00000041025
ENSMUSG00000046312
ENSMUSG00000033316
ENSMUSG00000024942
ENSMUSG00000047787
ENSMUSG00000038677
ENSMUSG00000092083
ENSMUSG00000031488
ENSMUSG00000021866
ENSMUSG00000032841
ENSMUSG00000032849
ENSMUSG00000004791
ENSMUSG00000042734
ENSMUSG00000028360
ENSMUSG00000027488
ENSMUSG00000040875
ENSMUSG00000031112
ENSMUSG00000028439
ENSMUSG00000058173
ENSMUSG00000039037
ENSMUSG00000026586
ENSMUSG00000001542
ENSMUSG00000003812
ENSMUSG00000068876
ENSMUSG00000030022
ENSMUSG00000018537
ENSMUSG00000022479
ENSMUSG00000070576
ENSMUSG00000024818
ENSMUSG00000041161
ENSMUSG00000027684
ENSMUSG00000013846
ENSMUSG00000037580
ENSMUSG00000038235
ENSMUSG00000047344
ENSMUSG00000032202
ENSMUSG00000000794
ENSMUSG00000039745
ENSMUSG00000044072
ENSMUSG00000063296
ENSMUSG00000054931
ENSMUSG00000031129
ENSMUSG00000026176
ENSMUSG00000031119
ENSMUSG00000058656
ENSMUSG00000021097
ENSMUSG00000036602
ENSMUSG00000021838
ENSMUSG00000024245
ENSMUSG00000039081
ENSMUSG00000055026
ENSMUSG00000074170
ENSMUSG00000090115
ENSMUSG00000020707
ENSMUSG00000053205
ENSMUSG00000033192
ENSMUSG00000042686
ENSMUSG00000029468
ENSMUSG00000041809
ENSMUSG00000061013
ENSMUSG00000033016
ENSMUSG00000040857
ENSMUSG00000045094
ENSMUSG00000020354
ENSMUSG00000034145
ENSMUSG00000037624
ENSMUSG00000037509
ENSMUSG00000063887
ENSMUSG00000055368
ENSMUSG00000053113
ENSMUSG00000030592
ENSMUSG00000030722
ENSMUSG00000015766
ENSMUSG00000024647
ENSMUSG00000022906
ENSMUSG00000001911
ENSMUSG00000022342
ENSMUSG00000042473
ENSMUSG00000063652
ENSMUSG00000043639
ENSMUSG00000063646
ENSMUSG00000045275
ENSMUSG00000046794
ENSMUSG00000038175
ENSMUSG00000020639
ENSMUSG00000005718
ENSMUSG00000029135
ENSMUSG00000006958
ENSMUSG00000019996
ENSMUSG00000034156
ENSMUSG00000005580
ENSMUSG00000034993
ENSMUSG00000053684
ENSMUSG00000025586
ENSMUSG00000052560
ENSMUSG00000027221
ENSMUSG00000026873
ENSMUSG00000057098
ENSMUSG00000039683
ENSMUSG00000068196
ENSMUSG00000090084
ENSMUSG00000045287
ENSMUSG00000005836
ENSMUSG00000042942
ENSMUSG00000005686
ENSMUSG00000041548
ENSMUSG00000054178
ENSMUSG00000021998
ENSMUSG00000021125
ENSMUSG00000037649
ENSMUSG00000001333
ENSMUSG00000023990
ENSMUSG00000026380
ENSMUSG00000048022
ENSMUSG00000040734
ENSMUSG00000050931
ENSMUSG00000043557
ENSMUSG00000044617
ENSMUSG00000003949
ENSMUSG00000018822
ENSMUSG00000010066
ENSMUSG00000033871
ENSMUSG00000029335
ENSMUSG00000037541
ENSMUSG00000053604
ENSMUSG00000002007
ENSMUSG00000053550
ENSMUSG00000024008
ENSMUSG00000040612
ENSMUSG00000022197
ENSMUSG00000001510
ENSMUSG00000026437
ENSMUSG00000010461
ENSMUSG00000045441
ENSMUSG00000041143
ENSMUSG00000002475
ENSMUSG00000039904
ENSMUSG00000024014
ENSMUSG00000037010
ENSMUSG00000026430
ENSMUSG00000003309
ENSMUSG00000060275
ENSMUSG00000045679
ENSMUSG00000056258
ENSMUSG00000044646
ENSMUSG00000017412
ENSMUSG00000064115
ENSMUSG00000058589
ENSMUSG00000040373
ENSMUSG00000042631
ENSMUSG00000043635
ENSMUSG00000060284
ENSMUSG00000055214
ENSMUSG00000030226
ENSMUSG00000035407
ENSMUSG00000022306
ENSMUSG00000044362
ENSMUSG00000034810
ENSMUSG00000022508
ENSMUSG00000031139
ENSMUSG00000059146
ENSMUSG00000037463
ENSMUSG00000037679
ENSMUSG00000017897
ENSMUSG00000047976
ENSMUSG00000058248
ENSMUSG00000078307
ENSMUSG00000042581
ENSMUSG00000034413
ENSMUSG00000070304
ENSMUSG00000030055
ENSMUSG00000068522
ENSMUSG00000039004
ENSMUSG00000021313
ENSMUSG00000053626
ENSMUSG00000020435
ENSMUSG00000032224
ENSMUSG00000021319
ENSMUSG00000010205
ENSMUSG00000026824
ENSMUSG00000056665
ENSMUSG00000038068
ENSMUSG00000049630
ENSMUSG00000064225
ENSMUSG00000057914
ENSMUSG00000017740
ENSMUSG00000016087
ENSMUSG00000031958
ENSMUSG00000022383
ENSMUSG00000016150
ENSMUSG00000038203
ENSMUSG00000028042
ENSMUSG00000051067
ENSMUSG00000053702
ENSMUSG00000027861
ENSMUSG00000024986
ENSMUSG00000066607
ENSMUSG00000070780
ENSMUSG00000032246
ENSMUSG00000057123
ENSMUSG00000041078
ENSMUSG00000007440
ENSMUSG00000054459
ENSMUSG00000026389
ENSMUSG00000036800
ENSMUSG00000025370
ENSMUSG00000074647
ENSMUSG00000003032
ENSMUSG00000030607
ENSMUSG00000034957
ENSMUSG00000040663
ENSMUSG00000069581
ENSMUSG00000039539
ENSMUSG00000026288
ENSMUSG00000093445
ENSMUSG00000039853
ENSMUSG00000024837
ENSMUSG00000031618
ENSMUSG00000026468
ENSMUSG00000044312
ENSMUSG00000032259
ENSMUSG00000050592
ENSMUSG00000042662
ENSMUSG00000045518
ENSMUSG00000057378
ENSMUSG00000069670
ENSMUSG00000025909
ENSMUSG00000002633
ENSMUSG00000068099
ENSMUSG00000032715
ENSMUSG00000090053
ENSMUSG00000034616
ENSMUSG00000024899
