# Supplementary material for: Sequencing Reveals miRNAs Enriched in the Developing Mouse Enteric Nervous System
Source: Noncoding RNA. 2023 Dec 22;10(1):1. doi: 10.3390/ncrna10010001 (PMC10801555; doi:10.3390/ncrna10010001)
Supplement: Supplementary file 1 [file ncrna-10-00001-s001.zip › revisedSupplement/supplementaryFile6.txt]

ENSMUSG00000005610
ENSMUSG00000039630
ENSMUSG00000016559
ENSMUSG00000028639
ENSMUSG00000021877
ENSMUSG00000042834
ENSMUSG00000032966
ENSMUSG00000030357
ENSMUSG00000019961
ENSMUSG00000016319
ENSMUSG00000001847
ENSMUSG00000024576
ENSMUSG00000016921
ENSMUSG00000003131
ENSMUSG00000037373
ENSMUSG00000000787
ENSMUSG00000071547
ENSMUSG00000042978
ENSMUSG00000006498
ENSMUSG00000062078
ENSMUSG00000063632
ENSMUSG00000031715
ENSMUSG00000053477
ENSMUSG00000031068
ENSMUSG00000002718
ENSMUSG00000018604
ENSMUSG00000025950
ENSMUSG00000055531
ENSMUSG00000029110
ENSMUSG00000027808
ENSMUSG00000014956
ENSMUSG00000036940
ENSMUSG00000017677
ENSMUSG00000041235
ENSMUSG00000029328
ENSMUSG00000007029
ENSMUSG00000007411
ENSMUSG00000041459
ENSMUSG00000032228
ENSMUSG00000002107
ENSMUSG00000056612
ENSMUSG00000027893
ENSMUSG00000029686
ENSMUSG00000012405
ENSMUSG00000026374
ENSMUSG00000062929
ENSMUSG00000033272
ENSMUSG00000028820
ENSMUSG00000021427
ENSMUSG00000057335
ENSMUSG00000037458
ENSMUSG00000042207
ENSMUSG00000031575
ENSMUSG00000026434
ENSMUSG00000036606
ENSMUSG00000061436
ENSMUSG00000020661
ENSMUSG00000047213
ENSMUSG00000025810
ENSMUSG00000035864
ENSMUSG00000063015
ENSMUSG00000030189
ENSMUSG00000032437
ENSMUSG00000020097
ENSMUSG00000019849
ENSMUSG00000032423
ENSMUSG00000004364
ENSMUSG00000027342
ENSMUSG00000017781
ENSMUSG00000026872
ENSMUSG00000026554
ENSMUSG00000020794
ENSMUSG00000028412
ENSMUSG00000022698
ENSMUSG00000037720
ENSMUSG00000000753
ENSMUSG00000029126
ENSMUSG00000037013
ENSMUSG00000039952
ENSMUSG00000029687
ENSMUSG00000056820
ENSMUSG00000022816
ENSMUSG00000022403
ENSMUSG00000028221
ENSMUSG00000017843
ENSMUSG00000001440
ENSMUSG00000024968
ENSMUSG00000019370
ENSMUSG00000027206
ENSMUSG00000041846
ENSMUSG00000026915
ENSMUSG00000033352
ENSMUSG00000018401
ENSMUSG00000031446
ENSMUSG00000030876
ENSMUSG00000015341
ENSMUSG00000051166
ENSMUSG00000025239
ENSMUSG00000059005
ENSMUSG00000070544
ENSMUSG00000018417
ENSMUSG00000016528
ENSMUSG00000022051
ENSMUSG00000003037
ENSMUSG00000039607
ENSMUSG00000090862
ENSMUSG00000039000
ENSMUSG00000063273
ENSMUSG00000021945
ENSMUSG00000027799
ENSMUSG00000040044
ENSMUSG00000028433
ENSMUSG00000008999
ENSMUSG00000024426
ENSMUSG00000001774
ENSMUSG00000074886
ENSMUSG00000041870
ENSMUSG00000000420
ENSMUSG00000029705
ENSMUSG00000057469
ENSMUSG00000022139
ENSMUSG00000034520
ENSMUSG00000056947
ENSMUSG00000053838
ENSMUSG00000029385
ENSMUSG00000004865
ENSMUSG00000022456
ENSMUSG00000032042
ENSMUSG00000021156
ENSMUSG00000038095
ENSMUSG00000032872
ENSMUSG00000077450
ENSMUSG00000025786
ENSMUSG00000007989
ENSMUSG00000004056
ENSMUSG00000033444
ENSMUSG00000003992
ENSMUSG00000054008
ENSMUSG00000003226
ENSMUSG00000029761
ENSMUSG00000046330
ENSMUSG00000030231
ENSMUSG00000066705
ENSMUSG00000031783
ENSMUSG00000073563
ENSMUSG00000035133
ENSMUSG00000004455
ENSMUSG00000030536
ENSMUSG00000036295
ENSMUSG00000032252
ENSMUSG00000028060
ENSMUSG00000022464
ENSMUSG00000063659
ENSMUSG00000027599
ENSMUSG00000035941
ENSMUSG00000019433
ENSMUSG00000028405
ENSMUSG00000008575
ENSMUSG00000025812
ENSMUSG00000032393
ENSMUSG00000028381
ENSMUSG00000034075
ENSMUSG00000025423
ENSMUSG00000026509
ENSMUSG00000022781
ENSMUSG00000034187
ENSMUSG00000026977
ENSMUSG00000031731
ENSMUSG00000078429
ENSMUSG00000021890
ENSMUSG00000033166
ENSMUSG00000031585
ENSMUSG00000024896
ENSMUSG00000062604
ENSMUSG00000038525
ENSMUSG00000031930
ENSMUSG00000022517
ENSMUSG00000056153
ENSMUSG00000022811
ENSMUSG00000038145
ENSMUSG00000005958
ENSMUSG00000035696
ENSMUSG00000020238
ENSMUSG00000024070
ENSMUSG00000029050
ENSMUSG00000034621
ENSMUSG00000029838
ENSMUSG00000061887
ENSMUSG00000039219
ENSMUSG00000024182
ENSMUSG00000024006
ENSMUSG00000024598
ENSMUSG00000021681
ENSMUSG00000018068
ENSMUSG00000028086
ENSMUSG00000027881
ENSMUSG00000021576
ENSMUSG00000003099
ENSMUSG00000020608
ENSMUSG00000029617
ENSMUSG00000019857
ENSMUSG00000020646
ENSMUSG00000047731
ENSMUSG00000009293
ENSMUSG00000030327
ENSMUSG00000006134
ENSMUSG00000038546
ENSMUSG00000029203
ENSMUSG00000046709
ENSMUSG00000057134
ENSMUSG00000054423
ENSMUSG00000004591
ENSMUSG00000020386
ENSMUSG00000028207
ENSMUSG00000039159
ENSMUSG00000011884
ENSMUSG00000014349
ENSMUSG00000029174
ENSMUSG00000022389
ENSMUSG00000026761
ENSMUSG00000021709
ENSMUSG00000035107
ENSMUSG00000038388
ENSMUSG00000026275
ENSMUSG00000018199
ENSMUSG00000042719
ENSMUSG00000024691
ENSMUSG00000028053
ENSMUSG00000033917
ENSMUSG00000026502
ENSMUSG00000018160
ENSMUSG00000044147
ENSMUSG00000001089
ENSMUSG00000052949
ENSMUSG00000040396
ENSMUSG00000040565
ENSMUSG00000036990
ENSMUSG00000023988
ENSMUSG00000033713
ENSMUSG00000062127
ENSMUSG00000035851
ENSMUSG00000004798
ENSMUSG00000030067
ENSMUSG00000069094
ENSMUSG00000001891
ENSMUSG00000028078
ENSMUSG00000037568
ENSMUSG00000001211
ENSMUSG00000020448
ENSMUSG00000028293
ENSMUSG00000040188
ENSMUSG00000044950
ENSMUSG00000021364
ENSMUSG00000018425
ENSMUSG00000005483
ENSMUSG00000019894
ENSMUSG00000025702
ENSMUSG00000034751
ENSMUSG00000032267
ENSMUSG00000014496
ENSMUSG00000022307
ENSMUSG00000024539
ENSMUSG00000033326
ENSMUSG00000029772
ENSMUSG00000030432
ENSMUSG00000008450
ENSMUSG00000020962
ENSMUSG00000024780
ENSMUSG00000034343
ENSMUSG00000050310
ENSMUSG00000022387
ENSMUSG00000039270
ENSMUSG00000061079
ENSMUSG00000040054
ENSMUSG00000031673
ENSMUSG00000029229
ENSMUSG00000054611
ENSMUSG00000045071
ENSMUSG00000029265
ENSMUSG00000064127
ENSMUSG00000030516
ENSMUSG00000042558
ENSMUSG00000040018
ENSMUSG00000022472
ENSMUSG00000030201
ENSMUSG00000036698
ENSMUSG00000058881
ENSMUSG00000032890
ENSMUSG00000039242
ENSMUSG00000039735
ENSMUSG00000059895
ENSMUSG00000066456
ENSMUSG00000046201
ENSMUSG00000022141
ENSMUSG00000026923
ENSMUSG00000038538
ENSMUSG00000026179
ENSMUSG00000035021
ENSMUSG00000024220
ENSMUSG00000026153
ENSMUSG00000028289
ENSMUSG00000027665
ENSMUSG00000021962
ENSMUSG00000024112
ENSMUSG00000028698
ENSMUSG00000025040
ENSMUSG00000021733
ENSMUSG00000024597
ENSMUSG00000002881
ENSMUSG00000075232
ENSMUSG00000027630
ENSMUSG00000045210
ENSMUSG00000030615
ENSMUSG00000024480
ENSMUSG00000020538
ENSMUSG00000030557
ENSMUSG00000015944
ENSMUSG00000056608
ENSMUSG00000040123
ENSMUSG00000038116
ENSMUSG00000042608
ENSMUSG00000027346
ENSMUSG00000050910
ENSMUSG00000021952
ENSMUSG00000002222
ENSMUSG00000024978
ENSMUSG00000020170
ENSMUSG00000061983
ENSMUSG00000087370
ENSMUSG00000036810
ENSMUSG00000038990
ENSMUSG00000041040
ENSMUSG00000029528
ENSMUSG00000039178
ENSMUSG00000035620
ENSMUSG00000027708
ENSMUSG00000018931
ENSMUSG00000042046
ENSMUSG00000022305
ENSMUSG00000022708
ENSMUSG00000003452
ENSMUSG00000029461
ENSMUSG00000027865
ENSMUSG00000033419
ENSMUSG00000032897
ENSMUSG00000045817
ENSMUSG00000008429
ENSMUSG00000040842
ENSMUSG00000064138
ENSMUSG00000036825
ENSMUSG00000049281
ENSMUSG00000027007
ENSMUSG00000030223
ENSMUSG00000028899
ENSMUSG00000047694
ENSMUSG00000031398
ENSMUSG00000002997
ENSMUSG00000033392
ENSMUSG00000032475
ENSMUSG00000025939
ENSMUSG00000052751
ENSMUSG00000037972
ENSMUSG00000021754
ENSMUSG00000048874
ENSMUSG00000094483
ENSMUSG00000029502
ENSMUSG00000028990
ENSMUSG00000038780
ENSMUSG00000015002
ENSMUSG00000035093
ENSMUSG00000039987
ENSMUSG00000040711
ENSMUSG00000022507
ENSMUSG00000021175
ENSMUSG00000020263
ENSMUSG00000037376
ENSMUSG00000024317
ENSMUSG00000002028
ENSMUSG00000034863
ENSMUSG00000023055
ENSMUSG00000057531
ENSMUSG00000075467
ENSMUSG00000024286
ENSMUSG00000035151
ENSMUSG00000028383
ENSMUSG00000031568
ENSMUSG00000020070
ENSMUSG00000027312
ENSMUSG00000029513
ENSMUSG00000050697
ENSMUSG00000025531
ENSMUSG00000028358
ENSMUSG00000034210
ENSMUSG00000029290
ENSMUSG00000033740
ENSMUSG00000025892
ENSMUSG00000001156
ENSMUSG00000032827
ENSMUSG00000037957
ENSMUSG00000041890
ENSMUSG00000074698
ENSMUSG00000030788
ENSMUSG00000036904
ENSMUSG00000037674
ENSMUSG00000001995
ENSMUSG00000021701
ENSMUSG00000002413
ENSMUSG00000022641
ENSMUSG00000042599
ENSMUSG00000039990
ENSMUSG00000037750
ENSMUSG00000032727
ENSMUSG00000031821
ENSMUSG00000040363
ENSMUSG00000004568
ENSMUSG00000031511
ENSMUSG00000024491
ENSMUSG00000025764
ENSMUSG00000043445
ENSMUSG00000054814
ENSMUSG00000025854
ENSMUSG00000037235
ENSMUSG00000030059
ENSMUSG00000030243
ENSMUSG00000017802
ENSMUSG00000014353
ENSMUSG00000040649
ENSMUSG00000038894
ENSMUSG00000024190
ENSMUSG00000042272
ENSMUSG00000021712
ENSMUSG00000005886
ENSMUSG00000039191
ENSMUSG00000002017
ENSMUSG00000033909
ENSMUSG00000024085
ENSMUSG00000021468
ENSMUSG00000037808
ENSMUSG00000051177
ENSMUSG00000052144
ENSMUSG00000047888
ENSMUSG00000026185
ENSMUSG00000036989
ENSMUSG00000006390
ENSMUSG00000048897
ENSMUSG00000004934
ENSMUSG00000037486
ENSMUSG00000035900
ENSMUSG00000027569
ENSMUSG00000024513
ENSMUSG00000027422
ENSMUSG00000031530
ENSMUSG00000028572
ENSMUSG00000036737
ENSMUSG00000001105
ENSMUSG00000026620
ENSMUSG00000018363
ENSMUSG00000074994
ENSMUSG00000029672
ENSMUSG00000053046
ENSMUSG00000059436
ENSMUSG00000026490
ENSMUSG00000069045
ENSMUSG00000027652
ENSMUSG00000038949
ENSMUSG00000063889
ENSMUSG00000078515
ENSMUSG00000028403
ENSMUSG00000025964
ENSMUSG00000027495
ENSMUSG00000038970
ENSMUSG00000001280
ENSMUSG00000049516
ENSMUSG00000033306
ENSMUSG00000021706
ENSMUSG00000037151
ENSMUSG00000049076
ENSMUSG00000028278
ENSMUSG00000047412
ENSMUSG00000017774
ENSMUSG00000027646
ENSMUSG00000023861
ENSMUSG00000038039
ENSMUSG00000037526
ENSMUSG00000022013
ENSMUSG00000026192
ENSMUSG00000033014
ENSMUSG00000038495
ENSMUSG00000059820
ENSMUSG00000020653
ENSMUSG00000040433
ENSMUSG00000030530
ENSMUSG00000038876
ENSMUSG00000037736
ENSMUSG00000029992
ENSMUSG00000034574
ENSMUSG00000022788
ENSMUSG00000026080
ENSMUSG00000029651
ENSMUSG00000027806
ENSMUSG00000024413
ENSMUSG00000038291
ENSMUSG00000005534
ENSMUSG00000036197
ENSMUSG00000031402
ENSMUSG00000025019
ENSMUSG00000035476
ENSMUSG00000027236
ENSMUSG00000057342
ENSMUSG00000003068
ENSMUSG00000042202
ENSMUSG00000056870
ENSMUSG00000026577
ENSMUSG00000027858
ENSMUSG00000040270
ENSMUSG00000062542
ENSMUSG00000042138
ENSMUSG00000000555
ENSMUSG00000075595
ENSMUSG00000045975
ENSMUSG00000050029
ENSMUSG00000029196
ENSMUSG00000026339
ENSMUSG00000042372
ENSMUSG00000039738
ENSMUSG00000028630
ENSMUSG00000027678
ENSMUSG00000026640
ENSMUSG00000042743
ENSMUSG00000030649
ENSMUSG00000037416
ENSMUSG00000025477
ENSMUSG00000046157
ENSMUSG00000047141
ENSMUSG00000054863
ENSMUSG00000033209
ENSMUSG00000023191
ENSMUSG00000024077
ENSMUSG00000019809
ENSMUSG00000001630
ENSMUSG00000020634
ENSMUSG00000022973
ENSMUSG00000044098
ENSMUSG00000055717
ENSMUSG00000021306
ENSMUSG00000029670
ENSMUSG00000020948
ENSMUSG00000043241
ENSMUSG00000070733
ENSMUSG00000049658
ENSMUSG00000040928
ENSMUSG00000049690
ENSMUSG00000014303
ENSMUSG00000020857
ENSMUSG00000021959
ENSMUSG00000062760
ENSMUSG00000034575
ENSMUSG00000031901
ENSMUSG00000033949
ENSMUSG00000018849
ENSMUSG00000031284
ENSMUSG00000043556
ENSMUSG00000042901
ENSMUSG00000043668
ENSMUSG00000052748
ENSMUSG00000040918
ENSMUSG00000028514
ENSMUSG00000003279
ENSMUSG00000038679
ENSMUSG00000045414
ENSMUSG00000033781
ENSMUSG00000021277
ENSMUSG00000051403
ENSMUSG00000001918
ENSMUSG00000033039
ENSMUSG00000026836
ENSMUSG00000038582
ENSMUSG00000004947
ENSMUSG00000049313
ENSMUSG00000030083
ENSMUSG00000042348
ENSMUSG00000027475
ENSMUSG00000028538
ENSMUSG00000022339
ENSMUSG00000044768
ENSMUSG00000055670
ENSMUSG00000045294
ENSMUSG00000045312
ENSMUSG00000022489
ENSMUSG00000034724
ENSMUSG00000004085
ENSMUSG00000024063
ENSMUSG00000040274
ENSMUSG00000048661
ENSMUSG00000022095
ENSMUSG00000027130
ENSMUSG00000048787
ENSMUSG00000005802
ENSMUSG00000039601
ENSMUSG00000048264
ENSMUSG00000035392
ENSMUSG00000032101
ENSMUSG00000033569
ENSMUSG00000035517
ENSMUSG00000022999
ENSMUSG00000038214
ENSMUSG00000038486
ENSMUSG00000019944
ENSMUSG00000043857
ENSMUSG00000050721
ENSMUSG00000021892
ENSMUSG00000037887
ENSMUSG00000025427
ENSMUSG00000046096
ENSMUSG00000021936
ENSMUSG00000037885
ENSMUSG00000035399
ENSMUSG00000061455
ENSMUSG00000024812
ENSMUSG00000013584
ENSMUSG00000098557
ENSMUSG00000055817
ENSMUSG00000025417
ENSMUSG00000062991
ENSMUSG00000054074
ENSMUSG00000017929
ENSMUSG00000002504
ENSMUSG00000051910
ENSMUSG00000036052
ENSMUSG00000038132
ENSMUSG00000056602
ENSMUSG00000042997
ENSMUSG00000026235
ENSMUSG00000035992
ENSMUSG00000069769
ENSMUSG00000025648
ENSMUSG00000096916
ENSMUSG00000003410
ENSMUSG00000045180
ENSMUSG00000029592
ENSMUSG00000028399
ENSMUSG00000031903
ENSMUSG00000046962
ENSMUSG00000083012
ENSMUSG00000038055
ENSMUSG00000032121
ENSMUSG00000030008
ENSMUSG00000068966
ENSMUSG00000034488
ENSMUSG00000036030
ENSMUSG00000055421
ENSMUSG00000025323
ENSMUSG00000079560
ENSMUSG00000028890
ENSMUSG00000070866
ENSMUSG00000042225
ENSMUSG00000047414
ENSMUSG00000061665
ENSMUSG00000038178
ENSMUSG00000005672
ENSMUSG00000030257
ENSMUSG00000057363
ENSMUSG00000036568
ENSMUSG00000045613
ENSMUSG00000021913
ENSMUSG00000034647
ENSMUSG00000071647
ENSMUSG00000001700
ENSMUSG00000036913
ENSMUSG00000038205
ENSMUSG00000020716
ENSMUSG00000025277
ENSMUSG00000026883
ENSMUSG00000028927
ENSMUSG00000026748
ENSMUSG00000050312
ENSMUSG00000048251
ENSMUSG00000028710
ENSMUSG00000039199
ENSMUSG00000046873
ENSMUSG00000036523
ENSMUSG00000013419
ENSMUSG00000038658
ENSMUSG00000027692
ENSMUSG00000035329
ENSMUSG00000041530
ENSMUSG00000061175
ENSMUSG00000055320
ENSMUSG00000023571
ENSMUSG00000028565
ENSMUSG00000042109
ENSMUSG00000030854
ENSMUSG00000057969
ENSMUSG00000037172
ENSMUSG00000042271
ENSMUSG00000025451
ENSMUSG00000075394
ENSMUSG00000063049
ENSMUSG00000038174
ENSMUSG00000045659
ENSMUSG00000024431
ENSMUSG00000020109
ENSMUSG00000000416
ENSMUSG00000045671
ENSMUSG00000027508
ENSMUSG00000037652
ENSMUSG00000060240
ENSMUSG00000036053
ENSMUSG00000029167
ENSMUSG00000061911
ENSMUSG00000061353
ENSMUSG00000010175
ENSMUSG00000031433
ENSMUSG00000021690
ENSMUSG00000072294
ENSMUSG00000053007
ENSMUSG00000022864
ENSMUSG00000045991
ENSMUSG00000038267
ENSMUSG00000035275
ENSMUSG00000042404
ENSMUSG00000036158
ENSMUSG00000026932
ENSMUSG00000030806
ENSMUSG00000031327
ENSMUSG00000058239
ENSMUSG00000037754
ENSMUSG00000030683
ENSMUSG00000032502
ENSMUSG00000000266
ENSMUSG00000021047
ENSMUSG00000044117
ENSMUSG00000047747
ENSMUSG00000037112
ENSMUSG00000009681
ENSMUSG00000007908
ENSMUSG00000001763
ENSMUSG00000020333
ENSMUSG00000026576
ENSMUSG00000028051
ENSMUSG00000034813
ENSMUSG00000028842
ENSMUSG00000040452
ENSMUSG00000063663
ENSMUSG00000021725
ENSMUSG00000024525
ENSMUSG00000026384
ENSMUSG00000043099
ENSMUSG00000068663
ENSMUSG00000032131
ENSMUSG00000046613
ENSMUSG00000041992
ENSMUSG00000069833
ENSMUSG00000025612
ENSMUSG00000029518
ENSMUSG00000014498
ENSMUSG00000033147
ENSMUSG00000022292
ENSMUSG00000039115
ENSMUSG00000048720
ENSMUSG00000035011
ENSMUSG00000045083
ENSMUSG00000025893
ENSMUSG00000034663
ENSMUSG00000026604
ENSMUSG00000033282
ENSMUSG00000045795
ENSMUSG00000069895
ENSMUSG00000024955
ENSMUSG00000050567
ENSMUSG00000052331
ENSMUSG00000024036
ENSMUSG00000039620
ENSMUSG00000029245
ENSMUSG00000038866
ENSMUSG00000021738
ENSMUSG00000047409
ENSMUSG00000034551
ENSMUSG00000021699
ENSMUSG00000042500
ENSMUSG00000025402
ENSMUSG00000024109
ENSMUSG00000018143
ENSMUSG00000019558
ENSMUSG00000028020
ENSMUSG00000029714
ENSMUSG00000069495
ENSMUSG00000000708
ENSMUSG00000027276
ENSMUSG00000039087
ENSMUSG00000019970
ENSMUSG00000046442
ENSMUSG00000025192
ENSMUSG00000024963
ENSMUSG00000059602
ENSMUSG00000037111
ENSMUSG00000041779
ENSMUSG00000052372
ENSMUSG00000039316
ENSMUSG00000063297
ENSMUSG00000047466
ENSMUSG00000043467
ENSMUSG00000024042
ENSMUSG00000041014
ENSMUSG00000041180
ENSMUSG00000027864
ENSMUSG00000028640
ENSMUSG00000022223
ENSMUSG00000022861
ENSMUSG00000041741
ENSMUSG00000024743
ENSMUSG00000033389
ENSMUSG00000040167
ENSMUSG00000069814
ENSMUSG00000056724
ENSMUSG00000045877
ENSMUSG00000040724
ENSMUSG00000015396
ENSMUSG00000060882
ENSMUSG00000030249
ENSMUSG00000026107
ENSMUSG00000043670
ENSMUSG00000024948
ENSMUSG00000014813
ENSMUSG00000045954
ENSMUSG00000028542
ENSMUSG00000001334
ENSMUSG00000000552
ENSMUSG00000048304
ENSMUSG00000024172
ENSMUSG00000035158
ENSMUSG00000032741
ENSMUSG00000039202
ENSMUSG00000021448
ENSMUSG00000032177
ENSMUSG00000020396
ENSMUSG00000048142
ENSMUSG00000020941
ENSMUSG00000078532
ENSMUSG00000052056
ENSMUSG00000051339
ENSMUSG00000051951
ENSMUSG00000032238
ENSMUSG00000034765
ENSMUSG00000036959
ENSMUSG00000003282
ENSMUSG00000074736
ENSMUSG00000032589
ENSMUSG00000040502
ENSMUSG00000035226
ENSMUSG00000039384
ENSMUSG00000037703
ENSMUSG00000005089
ENSMUSG00000024937
ENSMUSG00000096606
ENSMUSG00000033174
ENSMUSG00000033510
ENSMUSG00000034271
ENSMUSG00000054640
ENSMUSG00000059173
ENSMUSG00000039410
ENSMUSG00000075600
ENSMUSG00000005124
ENSMUSG00000058975
ENSMUSG00000073565
ENSMUSG00000022829
ENSMUSG00000044365
ENSMUSG00000031636
ENSMUSG00000042523
ENSMUSG00000025409
ENSMUSG00000042734
ENSMUSG00000045664
ENSMUSG00000031953
ENSMUSG00000028039
ENSMUSG00000020953
ENSMUSG00000025324
ENSMUSG00000002578
ENSMUSG00000038331
ENSMUSG00000037617
ENSMUSG00000021198
ENSMUSG00000074873
ENSMUSG00000023868
ENSMUSG00000048706
ENSMUSG00000054256
ENSMUSG00000035640
ENSMUSG00000020607
ENSMUSG00000039652
ENSMUSG00000044072
ENSMUSG00000071424
ENSMUSG00000051977
ENSMUSG00000030411
ENSMUSG00000084883
ENSMUSG00000040703
ENSMUSG00000042671
ENSMUSG00000026435
ENSMUSG00000068617
ENSMUSG00000027716
ENSMUSG00000042826
ENSMUSG00000050840
ENSMUSG00000027489
ENSMUSG00000041624
ENSMUSG00000053205
ENSMUSG00000035441
ENSMUSG00000061186
ENSMUSG00000033016
ENSMUSG00000033720
ENSMUSG00000020354
ENSMUSG00000029650
ENSMUSG00000021536
ENSMUSG00000038729
ENSMUSG00000014907
ENSMUSG00000015766
ENSMUSG00000031520
ENSMUSG00000001911
ENSMUSG00000031883
ENSMUSG00000031732
ENSMUSG00000039519
ENSMUSG00000048015
ENSMUSG00000032355
ENSMUSG00000029406
ENSMUSG00000047842
ENSMUSG00000042851
ENSMUSG00000047654
ENSMUSG00000037492
ENSMUSG00000050556
ENSMUSG00000074505
ENSMUSG00000005580
ENSMUSG00000051331
ENSMUSG00000052560
ENSMUSG00000066392
ENSMUSG00000020524
ENSMUSG00000024347
ENSMUSG00000014164
ENSMUSG00000021359
ENSMUSG00000032122
ENSMUSG00000015968
ENSMUSG00000009731
ENSMUSG00000050931
ENSMUSG00000052387
ENSMUSG00000028132
ENSMUSG00000003949
ENSMUSG00000042256
ENSMUSG00000040310
ENSMUSG00000039632
ENSMUSG00000033871
ENSMUSG00000074892
ENSMUSG00000037541
ENSMUSG00000013367
ENSMUSG00000020331
ENSMUSG00000033849
ENSMUSG00000030670
ENSMUSG00000022197
ENSMUSG00000020875
ENSMUSG00000028088
ENSMUSG00000045441
ENSMUSG00000010803
ENSMUSG00000058794
ENSMUSG00000024544
ENSMUSG00000060275
ENSMUSG00000001558
ENSMUSG00000001657
ENSMUSG00000026610
ENSMUSG00000027208
ENSMUSG00000028661
ENSMUSG00000055373
ENSMUSG00000064115
ENSMUSG00000036466
ENSMUSG00000020866
ENSMUSG00000042631
ENSMUSG00000043633
ENSMUSG00000055435
ENSMUSG00000043635
ENSMUSG00000022286
ENSMUSG00000035407
ENSMUSG00000022306
ENSMUSG00000037610
ENSMUSG00000052374
ENSMUSG00000063873
ENSMUSG00000021719
ENSMUSG00000032012
ENSMUSG00000060257
ENSMUSG00000047976
ENSMUSG00000050368
ENSMUSG00000078307
ENSMUSG00000002699
ENSMUSG00000060924
ENSMUSG00000029671
ENSMUSG00000079654
ENSMUSG00000084845
ENSMUSG00000021313
ENSMUSG00000027015
ENSMUSG00000044024
ENSMUSG00000020193
ENSMUSG00000020435
ENSMUSG00000032224
ENSMUSG00000058441
ENSMUSG00000018470
ENSMUSG00000026824
ENSMUSG00000027894
ENSMUSG00000046834
ENSMUSG00000039878
ENSMUSG00000017740
ENSMUSG00000022311
ENSMUSG00000049583
ENSMUSG00000016087
ENSMUSG00000044667
ENSMUSG00000062785
ENSMUSG00000059742
ENSMUSG00000028042
ENSMUSG00000043311
ENSMUSG00000046876
ENSMUSG00000033595
ENSMUSG00000035211
ENSMUSG00000039899
ENSMUSG00000064329
ENSMUSG00000090291
ENSMUSG00000036800
ENSMUSG00000003032
ENSMUSG00000020434
ENSMUSG00000027859
ENSMUSG00000054889
ENSMUSG00000028370
ENSMUSG00000039539
ENSMUSG00000051279
ENSMUSG00000038764
ENSMUSG00000035799
ENSMUSG00000039153
ENSMUSG00000031618
ENSMUSG00000050592
ENSMUSG00000057378
ENSMUSG00000021751
ENSMUSG00000048385
ENSMUSG00000055148
ENSMUSG00000016239
ENSMUSG00000050295
ENSMUSG00000034258
ENSMUSG00000019194
ENSMUSG00000024899
