# Supplementary material for: Sequencing Reveals miRNAs Enriched in the Developing Mouse Enteric Nervous System
Source: Noncoding RNA. 2023 Dec 22;10(1):1. doi: 10.3390/ncrna10010001 (PMC10801555; doi:10.3390/ncrna10010001)
Supplement: Supplementary file 1 [file ncrna-10-00001-s001.zip › revisedSupplement/supplementaryFile7.txt]

ENSMUSG00000027184
ENSMUSG00000018379
ENSMUSG00000018593
ENSMUSG00000001175
ENSMUSG00000025982
ENSMUSG00000053907
ENSMUSG00000068039
ENSMUSG00000076432
ENSMUSG00000001847
ENSMUSG00000029581
ENSMUSG00000022454
ENSMUSG00000009575
ENSMUSG00000031696
ENSMUSG00000031701
ENSMUSG00000026878
ENSMUSG00000024991
ENSMUSG00000020457
ENSMUSG00000000093
ENSMUSG00000039067
ENSMUSG00000026277
ENSMUSG00000061136
ENSMUSG00000024515
ENSMUSG00000020674
ENSMUSG00000031246
ENSMUSG00000052681
ENSMUSG00000020160
ENSMUSG00000028330
ENSMUSG00000035864
ENSMUSG00000054604
ENSMUSG00000079477
ENSMUSG00000028412
ENSMUSG00000025326
ENSMUSG00000037720
ENSMUSG00000021794
ENSMUSG00000062203
ENSMUSG00000031751
ENSMUSG00000017386
ENSMUSG00000024044
ENSMUSG00000029063
ENSMUSG00000039607
ENSMUSG00000027006
ENSMUSG00000036478
ENSMUSG00000003166
ENSMUSG00000028423
ENSMUSG00000028760
ENSMUSG00000049470
ENSMUSG00000029267
ENSMUSG00000019802
ENSMUSG00000025862
ENSMUSG00000022378
ENSMUSG00000060261
ENSMUSG00000028703
ENSMUSG00000015222
ENSMUSG00000028945
ENSMUSG00000013662
ENSMUSG00000061411
ENSMUSG00000022744
ENSMUSG00000060098
ENSMUSG00000017667
ENSMUSG00000017686
ENSMUSG00000008575
ENSMUSG00000019969
ENSMUSG00000032740
ENSMUSG00000026775
ENSMUSG00000053560
ENSMUSG00000038014
ENSMUSG00000038375
ENSMUSG00000040990
ENSMUSG00000024483
ENSMUSG00000028136
ENSMUSG00000019943
ENSMUSG00000044408
ENSMUSG00000038544
ENSMUSG00000040151
ENSMUSG00000089911
ENSMUSG00000027782
ENSMUSG00000043411
ENSMUSG00000036333
ENSMUSG00000025958
ENSMUSG00000041483
ENSMUSG00000026439
ENSMUSG00000066406
ENSMUSG00000018209
ENSMUSG00000039262
ENSMUSG00000039753
ENSMUSG00000020745
ENSMUSG00000025817
ENSMUSG00000030718
ENSMUSG00000049090
ENSMUSG00000013663
ENSMUSG00000025758
ENSMUSG00000021686
ENSMUSG00000026718
ENSMUSG00000041417
ENSMUSG00000003234
ENSMUSG00000042557
ENSMUSG00000059474
ENSMUSG00000020366
ENSMUSG00000041747
ENSMUSG00000056216
ENSMUSG00000036990
ENSMUSG00000033004
ENSMUSG00000014592
ENSMUSG00000001632
ENSMUSG00000050079
ENSMUSG00000028274
ENSMUSG00000030067
ENSMUSG00000021114
ENSMUSG00000020130
ENSMUSG00000042594
ENSMUSG00000005483
ENSMUSG00000052572
ENSMUSG00000014496
ENSMUSG00000020962
ENSMUSG00000057614
ENSMUSG00000043998
ENSMUSG00000060548
ENSMUSG00000033454
ENSMUSG00000036339
ENSMUSG00000043535
ENSMUSG00000026849
ENSMUSG00000032666
ENSMUSG00000025373
ENSMUSG00000033319
ENSMUSG00000022016
ENSMUSG00000037075
ENSMUSG00000093661
ENSMUSG00000023272
ENSMUSG00000033020
ENSMUSG00000027131
ENSMUSG00000020326
ENSMUSG00000001786
ENSMUSG00000025993
ENSMUSG00000079641
ENSMUSG00000021733
ENSMUSG00000025665
ENSMUSG00000061731
ENSMUSG00000030615
ENSMUSG00000032336
ENSMUSG00000030881
ENSMUSG00000049305
ENSMUSG00000008489
ENSMUSG00000020817
ENSMUSG00000028137
ENSMUSG00000020572
ENSMUSG00000039244
ENSMUSG00000022708
ENSMUSG00000027035
ENSMUSG00000037892
ENSMUSG00000064138
ENSMUSG00000060487
ENSMUSG00000021754
ENSMUSG00000034832
ENSMUSG00000026696
ENSMUSG00000004843
ENSMUSG00000027115
ENSMUSG00000032757
ENSMUSG00000020070
ENSMUSG00000027287
ENSMUSG00000039988
ENSMUSG00000048234
ENSMUSG00000068798
ENSMUSG00000042460
ENSMUSG00000074698
ENSMUSG00000035933
ENSMUSG00000031790
ENSMUSG00000049940
ENSMUSG00000030846
ENSMUSG00000001986
ENSMUSG00000030960
ENSMUSG00000030967
ENSMUSG00000025764
ENSMUSG00000025789
ENSMUSG00000044477
ENSMUSG00000039191
ENSMUSG00000054455
ENSMUSG00000047888
ENSMUSG00000053580
ENSMUSG00000027981
ENSMUSG00000054364
ENSMUSG00000027583
ENSMUSG00000041977
ENSMUSG00000040929
ENSMUSG00000001280
ENSMUSG00000033983
ENSMUSG00000026319
ENSMUSG00000031562
ENSMUSG00000021103
ENSMUSG00000026563
ENSMUSG00000020063
ENSMUSG00000026887
ENSMUSG00000033676
ENSMUSG00000038563
ENSMUSG00000002280
ENSMUSG00000027806
ENSMUSG00000040651
ENSMUSG00000027236
ENSMUSG00000028975
ENSMUSG00000038872
ENSMUSG00000021572
ENSMUSG00000041075
ENSMUSG00000022604
ENSMUSG00000078908
ENSMUSG00000058006
ENSMUSG00000041058
ENSMUSG00000036617
ENSMUSG00000049313
ENSMUSG00000025981
ENSMUSG00000050132
ENSMUSG00000034724
ENSMUSG00000030556
ENSMUSG00000035392
ENSMUSG00000020956
ENSMUSG00000060166
ENSMUSG00000025427
ENSMUSG00000040524
ENSMUSG00000049047
ENSMUSG00000079418
ENSMUSG00000028582
ENSMUSG00000033632
ENSMUSG00000069601
ENSMUSG00000031302
ENSMUSG00000066440
ENSMUSG00000020652
ENSMUSG00000020926
ENSMUSG00000051705
ENSMUSG00000028890
ENSMUSG00000030643
ENSMUSG00000042225
ENSMUSG00000052544
ENSMUSG00000026883
ENSMUSG00000074305
ENSMUSG00000050312
ENSMUSG00000030032
ENSMUSG00000020053
ENSMUSG00000021301
ENSMUSG00000028565
ENSMUSG00000038174
ENSMUSG00000047712
ENSMUSG00000035236
ENSMUSG00000075324
ENSMUSG00000020564
ENSMUSG00000026110
ENSMUSG00000051721
ENSMUSG00000021366
ENSMUSG00000021314
ENSMUSG00000030806
ENSMUSG00000021047
ENSMUSG00000018841
ENSMUSG00000054252
ENSMUSG00000022419
ENSMUSG00000028842
ENSMUSG00000040452
ENSMUSG00000063663
ENSMUSG00000021725
ENSMUSG00000020311
ENSMUSG00000000253
ENSMUSG00000043991
ENSMUSG00000031309
ENSMUSG00000039914
ENSMUSG00000045930
ENSMUSG00000059708
ENSMUSG00000096199
ENSMUSG00000026721
ENSMUSG00000017639
ENSMUSG00000039741
ENSMUSG00000029245
ENSMUSG00000047409
ENSMUSG00000044149
ENSMUSG00000032673
ENSMUSG00000031758
ENSMUSG00000039968
ENSMUSG00000048796
ENSMUSG00000061119
ENSMUSG00000021772
ENSMUSG00000044447
ENSMUSG00000039913
ENSMUSG00000037295
ENSMUSG00000043467
ENSMUSG00000002885
ENSMUSG00000043463
ENSMUSG00000037493
ENSMUSG00000041741
ENSMUSG00000024529
ENSMUSG00000038248
ENSMUSG00000035431
ENSMUSG00000031133
ENSMUSG00000026162
ENSMUSG00000036959
ENSMUSG00000090673
ENSMUSG00000059361
ENSMUSG00000096606
ENSMUSG00000034912
ENSMUSG00000092083
ENSMUSG00000031488
ENSMUSG00000062257
ENSMUSG00000028803
ENSMUSG00000032232
ENSMUSG00000027684
ENSMUSG00000032656
ENSMUSG00000084883
ENSMUSG00000045062
ENSMUSG00000060534
ENSMUSG00000045498
ENSMUSG00000021256
ENSMUSG00000027253
ENSMUSG00000063887
ENSMUSG00000026480
ENSMUSG00000051486
ENSMUSG00000045657
ENSMUSG00000045287
ENSMUSG00000014164
ENSMUSG00000022367
ENSMUSG00000067242
ENSMUSG00000053980
ENSMUSG00000026344
ENSMUSG00000007653
ENSMUSG00000000392
ENSMUSG00000024544
ENSMUSG00000026610
ENSMUSG00000020090
ENSMUSG00000060224
ENSMUSG00000030287
ENSMUSG00000055214
ENSMUSG00000021719
ENSMUSG00000027015
ENSMUSG00000017734
ENSMUSG00000030209
ENSMUSG00000022383
ENSMUSG00000016150
ENSMUSG00000049436
ENSMUSG00000056854
ENSMUSG00000043102
ENSMUSG00000053141
